# Supplementary material for: Integrative single-cell omics analyses reveal epigenetic heterogeneity in mouse embryonic stem cells
Source: PLoS Comput Biol. 2018 Mar 21;14(3):e1006034. doi: 10.1371/journal.pcbi.1006034 (PMC5862410; doi:10.1371/journal.pcbi.1006034)
Supplement: S1 Table — (XLSX) [file pcbi.1006034.s006.xlsx]

## Sheet: Supplementary Table 1
Cell index	Ser1	Ser2	Ser3	Ser4	Ser5	Ser6	Ser7	Ser8	Ser9	Ser10	Ser11	Ser12	Ser13	Ser14	Ser15	Ser16	Ser17	Ser18	Ser19	Average
Mapping efficiency (to mm10)1	24.8	8.2	27.1	27.3	25.1	26.2	8.2	24.7	34.1	35.1	32.9	26.4	34.5	28.8	26.7	22.6	31	21.7	21.1	-
Duplication rate (%)2	18.5	13.5	3.9	19.1	10.5	18.7	18.8	23.3	16.3	24.3	23	17.1	8.8	11.2	18.4	22.7	9.2	15.9	13.8	-
#CpG sites covered	3035765	1618924	536245	3719969	554120	3504940	1315635	3326094	4837587	4243016	4579573	2850634	6488687	5140930	3136258	3504311	885724	3541122	3427290	3.17089e+06
#4-CpG segments covered	528273	291731	113473	640438	98586	625776	239539	568883	858679	696315	772544	497002	1054970	895701	564441	649663	172283	620516	618079	552994
1Values obtained from the Bismark reports for sequences mapped to mouse reference genome (mm10) in single-end mode, after trimming and mapping against human reference genome (hg19) in pair-end mode
2Values obtained from Picard-tools reports
