# Supplementary material for: Integrative single-cell omics analyses reveal epigenetic heterogeneity in mouse embryonic stem cells
Source: PLoS Comput Biol. 2018 Mar 21;14(3):e1006034. doi: 10.1371/journal.pcbi.1006034 (PMC5862410; doi:10.1371/journal.pcbi.1006034)
Supplement: S2 Table — (XLSX) [file pcbi.1006034.s007.xlsx]

## Sheet: Supplementary Table 2
ASM loci1 Identified in Xie W.,2012
chromsome	start	end
chr1	63250283	63280525
chr2	152686274	152686927
chr2	152707764	152708164
chr2	174283509	174287894
chr2	174292903	174299786
chr2	174327110	174328002
chr6	4746303	4749370
chr6	13224720	13224854
chr6	30735840	30739965
chr6	58907401	58907794
chr6	145187692	145187815
chr7	6727356	6733209
chr7	13261078	13261561
chr7	60003140	60005283
chr7	60140302	60140364
chr7	60939460	60940304
chr7	61790265	61790917
chr7	61877556	61877971
chr7	61939764	61939992
chr7	61980348	61981280
chr7	62209255	62209564
chr7	62348214	62348295
chr7	62376421	62377281
chr7	62406399	62407144
chr7	62419126	62420854
chr7	62463585	62464133
chr7	128688124	128688233
chr7	142577578	142579325
chr7	142579886	142582026
chr7	143294831	143296101
chr7	143459335	143461476
chr7	143463662	143463978
chr9	89877107	89885234
chr10	13090122	13092339
chr10	62127958	62128001
chr11	12023322	12026797
chr11	12035415	12035541
chr11	22971545	22974145
chr11	22980151	22980300
chr11	119258403	119259321
chr12	80168173	80168997
chr12	109459709	109462033
chr12	109525755	109530399
chr12	109539603	109543039
chr12	109544978	109751123
chr13	47010810	47010929
chr15	25713824	25714163
chr15	62037170	62037330
chr15	72801815	72811184
chr15	73097359	73179401
chr15	97054000	97055741
chr17	12741760	12742949
chr17	12769777	12769830
chr18	12972847	12974748
1The coodinates of 55 loci were converted to mm10 by liftOver and 54 loci left.
