# Supplementary material for: Integrative single-cell omics analyses reveal epigenetic heterogeneity in mouse embryonic stem cells
Source: PLoS Comput Biol. 2018 Mar 21;14(3):e1006034. doi: 10.1371/journal.pcbi.1006034 (PMC5862410; doi:10.1371/journal.pcbi.1006034)
Supplement: S3 Table — (XLSX) [file pcbi.1006034.s008.xlsx]

## Sheet: Supplementary Table 3
Genomic features distribution of putative CSM loci
Feature	#csm	#ctl	countRatio	p value1
h3k36me3	854	11902	1.59139	1.34352e-38
CGI shelf	389	5736	1.50411	5.62734e-15
h3k4me3	1512	22331	1.50169	1.77334e-52
h3k4me1	1602	23845	1.49006	1.42597e-53
h3k9ac	1308	21540	1.34679	3.67051e-26
Exon	1624	28872	1.24752	6.61943e-19
CGI shore	849	17018	1.10646	0.00155501
Intron	1550	34111	1.0078	0.380695
CGI	637	14164	0.997451	0.484226
h3k27ac	458	11783	0.86208	0.00048563
3'UTR	354	10098	0.77751	2.65516e-07
5'UTR	362	11389	0.704954	3.53609e-13
SINE	241	9921	0.538765	7.92372e-28
nonCGI-promoter	131	6093	0.476846	5.83847e-23
LINE	56	2687	0.46223	1.26615e-11
LTR	66	3515	0.416444	2.05412e-17
CGI-promoter	73	7717	0.209803	4.6642e-74
Feature	Index	csm.mean	ctl.mean	p value2	Index	csm.mean	ctl.mean	p value2
CGI-promoter	variance	0.000386204	5.81376e-05	1.49203e-35	θ(1)-θ(2)	0.488417	0.0904099	4.07817e-43
nonCGI-promoter	variance	0.000485324	0.000220381	6.28548e-34	θ(1)-θ(2)	0.534126	0.157348	6.09113e-63
5'UTR	variance	0.000507016	0.000300728	3.10863e-59	θ(1)-θ(2)	0.535808	0.190095	9.4133e-145
3'UTR	variance	0.000453275	0.000265699	1.88478e-61	θ(1)-θ(2)	0.523025	0.178456	2.3317e-143
Exon	variance	0.000509344	0.000416316	2.54795e-83	θ(1)-θ(2)	0.530541	0.236258	0
Intron	variance	0.000530938	0.000507283	1.99818e-28	θ(1)-θ(2)	0.539703	0.253419	0
CGI	variance	0.000397185	9.37775e-05	4.36567e-262	θ(1)-θ(2)	0.489997	0.127656	0
CGI shore	variance	0.000461649	0.000205139	2.9199e-224	θ(1)-θ(2)	0.500235	0.162155	0
CGI shelf	variance	0.000517749	0.000514281	1.0578e-06	θ(1)-θ(2)	0.519918	0.280585	9.8156e-97
LINE	variance	0.000620782	0.000711797	0.638287	θ(1)-θ(2)	0.589924	0.281917	5.16655e-19
LTR	variance	0.000617936	0.000761617	0.0862801	θ(1)-θ(2)	0.565085	0.293313	1.18674e-19
SINE	variance	0.000554071	0.000575468	0.0232908	θ(1)-θ(2)	0.559512	0.266671	9.25376e-74
h3k27ac	variance	0.000497492	0.00031857	2.53376e-64	θ(1)-θ(2)	0.579295	0.192309	1.82515e-177
h3k36me3	variance	0.000514492	0.000628366	2.67114e-05	θ(1)-θ(2)	0.556163	0.315587	9.04509e-192
h3k4me1	variance	0.000544235	0.000573993	2.5378e-10	θ(1)-θ(2)	0.535779	0.299412	0
h3k4me3	variance	0.000511877	0.000318183	3.55553e-220	θ(1)-θ(2)	0.520919	0.214446	0
h3k9ac	variance	0.000510435	0.000330164	7.1139e-177	θ(1)-θ(2)	0.527642	0.214004	0
Feature	csm.mean	ctl.mean	p value2
CpG_density	0.510905	0.50965	1.49065e-08
GC_Content	0.597567	0.570429	2.4198e-179
PhastConsScore	0.30935	0.216314	5.43125e-138
1 Binomial test of number of putative CSM loci and control regions containing features
2 Wilcox rank sum test of values of putative CSM loci and control regions
