# Supplementary material for: Integrative single-cell omics analyses reveal epigenetic heterogeneity in mouse embryonic stem cells
Source: PLoS Comput Biol. 2018 Mar 21;14(3):e1006034. doi: 10.1371/journal.pcbi.1006034 (PMC5862410; doi:10.1371/journal.pcbi.1006034)
Supplement: S1 Appendix — (ZIP) [file pcbi.1006034.s011.zip]

Archive with 11 entries (9 files):
- S1_Appendix/
- S1_Appendix/beta_mixture_model/
- S1_Appendix/beta_mixture_model/beta_mixture_model.r
- S1_Appendix/beta_mixture_model/README.docx
- S1_Appendix/beta_mixture_model/run_beta_mixture_model.R
- S1_Appendix/beta_mixture_model/simul.dat1.txt
- S1_Appendix/beta_mixture_model/simul.dat2.txt
- S1_Appendix/beta_mixture_model/simulation.r
- S1_Appendix/beta_mixture_model/test.candidate.BetaMixtureModelResult.txt
- S1_Appendix/beta_mixture_model/test.candidate.txt
- S1_Appendix/beta_mixture_model/test.csm.txt
