# Supplementary material for: Integrative single-cell omics analyses reveal epigenetic heterogeneity in mouse embryonic stem cells
Source: PLoS Comput Biol. 2018 Mar 21;14(3):e1006034. doi: 10.1371/journal.pcbi.1006034 (PMC5862410; doi:10.1371/journal.pcbi.1006034)
Supplement: S1 Appendix — (ZIP) [file pcbi.1006034.s011.zip › S1_Appendix/beta_mixture_model/beta_mixture_model.r]

beta_parameter_estimator <- function(mat){
  # input: 
  #       mat,    represents a matrix (n x 2) which is used to transfer methylated counts and total count
  # output:
  #       a list, includes the parameters of beta distribution and two values of summary for methylated counts and total count
  
  eps <- 1e-100
  
  col.sum <- apply(mat, 2, sum)
  if(col.sum[2] <= 0) stop("total methylated counts must be a positive number")
  if(col.sum[2] < col.sum[1]) stop("methylated read counts must be less than total read counts")
  
  if(nrow(mat) <= 1) return(list(alpha=1, beta=1, me=col.sum[1], tot=col.sum[2])) 
  
  # special case
  mu <- col.sum[1] / col.sum[2]
  variance <- nrow(mat) * sum(mat[,2] * (mat[,1] / mat[,2] - mu)^2) / sum(mat[,2]) / (nrow(mat) - 1)
  if(variance <= 0) return(list(alpha=1, beta=1, me=col.sum[1], tot=col.sum[2])) 
  
  # Bayesian empirical estimation
  M <- (mu * (1 - mu) - variance) / (eps + variance - mu * (1 - mu) * sum(1 / col.sum[2]) / nrow(mat))
  if(M <= 0) return(list(alpha=1, beta=1, me=col.sum[1], tot=col.sum[2]))
  
  # output parameters estimated
  alpha <- M * mu
  beta <- (1 - mu) * M
  return(list(alpha=alpha, beta=beta, me=col.sum[1], tot=col.sum[2]))
}

cell_to_cell <- function(mat, sigma=0.05){
  # input: 
  #       mat,    represents a matrix (n x 2) including postorior mean and variance of methylation rate in single cell 
  #       sigma,  significant level
  # output:
  #       a list, includes the parameters of meta-analysis
  
  N <- nrow(mat)
  weight <- 1 / mat[,2]
  delta.W <- max(0, (sum(weight * mat[,1]^2) - sum(weight * mat[,1])^2 / sum(weight) - (N - 1)) / (sum(weight) - sum(weight^2) / sum(weight)))
  
  # non-iterative estimation 
  postorior.weight <- 1 / (mat[,2] + delta.W)
  postorior.mu <- sum(postorior.weight * mat[,1]) / sum(postorior.weight)
  postorior.std.square <- 1 / sum(postorior.weight)
  #postorior.std.square <- sum(postorior.weight) / (sum(postorior.weight)^2-sum(postorior.weight^2)) * sum(postorior.weight*(mat[,1] - postorior.mu)^2)

  # up/low-boundary of 
  # low <- mean(mat[,1]) - sqrt(postorior.std.square) * qnorm(1 - sigma/2)
  # up <- mean(mat[,1]) + sqrt(postorior.std.square) * qnorm(1 - sigma/2)
 
  # stat <- pnorm(postorior.mu, mean=mean(mat[,1]), sd=sqrt(postorior.std.square))
  # if(stat < 0.5) pvalue <- 2 * stat else pvalue <- 2 * (1 - stat)
  
  #return(list(theta=postorior.mu, variance=postorior.std.square, ci.low=low, ci.up=up, pval=pvalue))
  return(list(variance=postorior.std.square))
}

variance_boot_ci <- function(data) {
  # input: 
  #       data,     represents a matrix list including methylation data for all single cells 
  # output:
  #       a vector, sampling variance of cell to cell

  N <- length(data)
  
  parameter <- list(NULL)
  for(i in 1:N) {
    if(nrow(data[[i]]) < 1 || ncol(data[[i]]) != 2) {warning("methylation data must be a nx2 matrix (n>=1)"); next}
    if(is.null(parameter[[1]])) parameter <- list(beta_parameter_estimator(data[[i]])) else parameter <- c(parameter, list(beta_parameter_estimator(data[[i]])))
  }
  
  # confidential interval estimated based on bootstrap
  postorior.paras <- c()
  avg.methylation.level <- c(0)
  for(i in 1:length(parameter)) {
    postorior.paras <- rbind(postorior.paras, c((parameter[[i]]$me + parameter[[i]]$alpha) / (parameter[[i]]$tot + parameter[[i]]$alpha + parameter[[i]]$beta), 
                       (parameter[[i]]$me + parameter[[i]]$alpha) * (parameter[[i]]$tot - parameter[[i]]$me + parameter[[i]]$beta) / ((parameter[[i]]$tot + parameter[[i]]$alpha + parameter[[i]]$beta)^2 * (parameter[[i]]$tot + parameter[[i]]$alpha + parameter[[i]]$beta + 1))))
  }

  n <- nrow(postorior.paras)
  boot.out <- cell_to_cell(postorior.paras)
  for(i in 1:999) c(boot.out, cell_to_cell(postorior.paras[sample(1:n, n, rep=T),])) -> boot.out
  unlist(boot.out)
}

beta_mixture_model <- function(data, theta1=0.8, theta2=0.1, lambda=0.4, iter=1000) {
  # input: 
  #       data,    represents a matrix list including methylation data for all single cells 
  #       theta1,  is a higher methylation rate of two cell-subsets
  #       theta2,  is another with lower methylation rate of two cell-subsets
  #       lambda,  is the proporation of bigger cell-subset
  # output:
  #       a list,  includes the parameters of beta-mixed model
  
  eps <- 1e-100
  N <- length(data)
  
  # postorior-estimated parameters
  parameter <- list(NULL)
  for(i in 1:N) {
    if(nrow(data[[i]]) < 1 || ncol(data[[i]]) != 2) {warning("methylation data must be a nx2 matrix (n>=1)"); next}
    if(is.null(parameter[[1]])) parameter <- list(beta_parameter_estimator(data[[i]])) else parameter <- c(parameter, list(beta_parameter_estimator(data[[i]])))
  }
  
  # methylation variance among cells
  total.alpha <- c(0); total.beta <- c(0)
  postorior.paras <- c()
  avg.methylation.level <- c(0)
  for(i in 1:length(parameter)) {
    postorior.paras <- rbind(postorior.paras, c((parameter[[i]]$me + parameter[[i]]$alpha) / (parameter[[i]]$tot + parameter[[i]]$alpha + parameter[[i]]$beta), 
                       (parameter[[i]]$me + parameter[[i]]$alpha) * (parameter[[i]]$tot - parameter[[i]]$me + parameter[[i]]$beta) / ((parameter[[i]]$tot + parameter[[i]]$alpha + parameter[[i]]$beta)^2 * (parameter[[i]]$tot + parameter[[i]]$alpha + parameter[[i]]$beta + 1))))
    
    total.alpha <- total.alpha + parameter[[i]]$me + parameter[[i]]$alpha
    total.beta <- total.beta + parameter[[i]]$tot - parameter[[i]]$me + parameter[[i]]$beta
    avg.methylation.level <- c(avg.methylation.level, parameter[[i]]$me / parameter[[i]]$tot)
  }
  single.model.theta <- (total.alpha - N) / (total.alpha + total.beta - 2*N)
  
  cell_to_cell(postorior.paras, sigma=0.05) -> cell2cell.paras
  
  # initial parameters of EM algorithm
  single.model.likelihood <- c(0)
  J.func.prior <- c(-Inf)
  J.func.postorior <- c(0)
  prob.latent.paras <- rep(0, N)
  for(i in 1:N){
    tmp <- lambda * dbeta(theta1, parameter[[i]]$me + parameter[[i]]$alpha, parameter[[i]]$tot - parameter[[i]]$me + parameter[[i]]$beta) + (1 - lambda) * dbeta(theta2, parameter[[i]]$me + parameter[[i]]$alpha, parameter[[i]]$tot - parameter[[i]]$me + parameter[[i]]$beta)
    single.model.likelihood <- single.model.likelihood + log(dbeta(single.model.theta, parameter[[i]]$me + parameter[[i]]$alpha, parameter[[i]]$tot - parameter[[i]]$me + parameter[[i]]$beta) + eps)
    
    if(tmp <= 0) {warning("ignoring an unexpected single cell"); next}
    prob.latent.paras[i] <- lambda * dbeta(theta1, parameter[[i]]$me + parameter[[i]]$alpha, parameter[[i]]$tot - parameter[[i]]$me + parameter[[i]]$beta) / tmp
    
    J.func.postorior <- J.func.postorior + prob.latent.paras[i] * (log(lambda * dbeta(theta1, parameter[[i]]$me + parameter[[i]]$alpha, parameter[[i]]$tot - parameter[[i]]$me + parameter[[i]]$beta) + eps) - log(prob.latent.paras[i] + eps)) +
                      (1 - prob.latent.paras[i]) * (log(tmp - lambda * dbeta(theta1, parameter[[i]]$me + parameter[[i]]$alpha, parameter[[i]]$tot - parameter[[i]]$me + parameter[[i]]$beta) + eps) - log(1 - prob.latent.paras[i] + eps))
  }
  
  # iteration of EM algorithm
  count <- c(0)
  while(J.func.postorior - J.func.prior > 1e-5){ # here, in theory, the relationship always holds: J.func.postorior > J.func.prior
    lambda <- sum(prob.latent.paras) / N
    
    prop.up <- c(0); prop.low <- c(0)
    for(i in 1:N){
      prop.up <- prop.up + prob.latent.paras[i] * (parameter[[i]]$me + parameter[[i]]$alpha - 1)
      prop.low <- prop.low + prob.latent.paras[i] * (parameter[[i]]$tot + parameter[[i]]$beta + parameter[[i]]$alpha - 2)
    }
    theta1 <- prop.up / (prop.low + eps)
    
    prop.up <- c(0); prop.low <- c(0)
    for(i in 1:N){
      prop.up <- prop.up + (1 - prob.latent.paras[i]) * (parameter[[i]]$me + parameter[[i]]$alpha - 1)
      prop.low <- prop.low + (1 - prob.latent.paras[i]) * (parameter[[i]]$tot + parameter[[i]]$beta + parameter[[i]]$alpha - 2)
    }
    theta2 <- prop.up / (prop.low + eps)
    
    J.func.prior <- J.func.postorior
    J.func.postorior <- c(0)  
    for(i in 1:N){
      tmp <- lambda * dbeta(theta1, parameter[[i]]$me + parameter[[i]]$alpha, parameter[[i]]$tot - parameter[[i]]$me + parameter[[i]]$beta) + (1 - lambda) * dbeta(theta2, parameter[[i]]$me + parameter[[i]]$alpha, parameter[[i]]$tot - parameter[[i]]$me + parameter[[i]]$beta)
      if(tmp <= 0) {warning("ignoring an unexpected single cell"); next}
      prob.latent.paras[i] <- lambda * dbeta(theta1, parameter[[i]]$me + parameter[[i]]$alpha, parameter[[i]]$tot - parameter[[i]]$me + parameter[[i]]$beta) / tmp
    
      J.func.postorior <- J.func.postorior + prob.latent.paras[i] * (log(lambda * dbeta(theta1, parameter[[i]]$me + parameter[[i]]$alpha, parameter[[i]]$tot - parameter[[i]]$me + parameter[[i]]$beta) + eps) - log(prob.latent.paras[i] + eps)) +
                      (1 - prob.latent.paras[i]) * (log(tmp - lambda * dbeta(theta1, parameter[[i]]$me + parameter[[i]]$alpha, parameter[[i]]$tot - parameter[[i]]$me + parameter[[i]]$beta) + eps) - log(1 - prob.latent.paras[i] + eps))
    }
    
    count <- count + 1
    if(count >= iter) break
  }
  
  # chi-square test
  chisq.value <- 2*J.func.postorior - 2*single.model.likelihood
  if(chisq.value > 0) pchisq(chisq.value, df=2, lower.tail=F) -> lrt.pval else lrt.pval <- c(1)
  
  # output
  if(count < iter) {
    max.m1 <- c(0); min.m1 <- c(1)
    max.m2 <- c(0); min.m2 <- c(1)
    if(sum(which(prob.latent.paras>=0.5)) > 0) {
       str1 <- paste(names(data)[which(prob.latent.paras>=0.5)], collapse=",")
       subp <- data[which(prob.latent.paras>=0.5)]
       avg.m1 <- c(0)
       for(i in 1:length(subp)) {
         temp <- sum(subp[[i]][,1]) / sum(subp[[i]][,2])
         avg.m1 <- avg.m1 + temp
         if(temp > max.m1) max.m1 <- temp
         if(temp < min.m1) min.m1 <- temp
       }
       avg.m1 <- avg.m1 / length(subp)
    }
    else {str1 <- "NULL"; avg.m1 <- c(-1)}
    if(sum(which(prob.latent.paras<0.5)) > 0) {
       str2 <- paste(names(data)[which(prob.latent.paras<0.5)], collapse=",")
       subp <- data[which(prob.latent.paras<0.5)]
       avg.m2 <- (0)
       for(i in 1:length(subp)) {
         sum(subp[[i]][,1]) / sum(subp[[i]][,2]) -> temp
         avg.m2 <- avg.m2 + temp
         if(temp > max.m2) max.m2 <- temp
         if(temp < min.m2) min.m2 <- temp
       }
       avg.m2 <- avg.m2 / length(subp)
    } 
    else {str2 <- "NULL"; avg.m2 <- c(-1)}
    min.delta <- min.m1 - max.m2
    
    return(list(subset1=str1, subset2=str2, min.delta=min.delta, avg.m1=avg.m1, avg.m2=avg.m2, cell.num=N, avg.methylation=mean(avg.methylation.level), lambda=lambda, theta1=theta1, theta2=theta2, BIC.pair=-2*J.func.postorior+3*log(N), BIC.single=-2*single.model.likelihood+log(N), chisq.value=chisq.value, LRT.pval=lrt.pval, variance=cell2cell.paras$variance))
  }
}
