# Supplementary material for: Integrative single-cell omics analyses reveal epigenetic heterogeneity in mouse embryonic stem cells
Source: PLoS Comput Biol. 2018 Mar 21;14(3):e1006034. doi: 10.1371/journal.pcbi.1006034 (PMC5862410; doi:10.1371/journal.pcbi.1006034)
Supplement: S1 Appendix — (ZIP) [file pcbi.1006034.s011.zip › S1_Appendix/beta_mixture_model/simul.dat1.txt]

lambda	real.diff	esitmated.lambda	estimated.diff	percison
0.8	0.155981346499175	0.799140011978318	0.157485755560589	0.83
0.6	0.707343436777592	0.6	0.710611456328614	0.97
0.9	0.0323236067779362	3.06164763324961e-24	0.0591851202032637	0
0.4	0.545040517579764	0.4	0.547487255451278	0.95
0.5	0.229291159659624	1	0.836433391993407	0
0.3	0.154342671157792	1	0.727198107977712	0
0.5	0.0945876920595765	0.499935175757307	0.0956670983441101	0.37
0.5	0.420868301065639	0.5	0.422346495539325	0.95
0.6	0.213888404425234	1	0.896833602051697	0
0.7	0.392515549669042	0.7	0.394555407485188	0.96
0.8	0.137518806848675	0.987853683776164	0.614185084327491	0.02
0.2	0.966859493637457	0.2	0.972169196938593	0.99
0.3	0.000332591356709599	1	0.910109762887734	0
0.9	0.138535961741582	0.899079317457765	0.138078324909391	0.71
0.8	0.84757852810435	0.8	0.85248708912869	0.94
0.9	0.290671824244782	0.899999999999743	0.291433401302128	0.78
0.7	0.283099257620052	0.699999999995478	0.284679674843963	0.91
0.1	0.553380812285468	0.1	0.557985890645325	0.67
0.6	0.470417303964496	0.6	0.472515203893664	0.91
0.3	0.400238486006856	1	0.703264039628873	0
0.6	0.0743690505623817	1	0.681282790235735	0
0.1	0.00737364683300257	0.705582024184422	0.0316884444316011	0
0.5	0.77990632597357	0.5	0.78444505320334	0.96
0.4	0.119387761456892	1	0.742253380091665	0
0.3	0.105562977958471	0.284516856784089	0.107282455240103	0.49
0.2	0.176364524057135	1	0.595293827620923	0
0.4	0.467445522081107	0.4	0.469925248904306	0.96
0.2	0.0290431319735944	1	0.684024992425181	0
0.7	0.387483421945944	1	0.85428637008096	0
0.6	0.143595288740471	1	0.822225410218376	0
0.5	0.473052361281589	0.5	0.475816124182776	0.91
0.5	0.190437776502222	0.885058798695281	0.518626970425111	0.22
0.6	0.0861639264039695	1	0.95605579189828	0
0.4	0.117223592940718	1	0.666532390810415	0
0.2	0.310750017873943	0.2	0.311750385617595	0.87
1	0.446175561286509	1	0.618494996148972	0
0.3	0.103248539380729	1	0.780140095071496	0
0.8	0.280997698195279	0.964	0.661724310703178	0.15
0.9	0.365527748828754	0.9	0.368081594785763	0.74
0.8	0.00515316962264478	0.993157414018674	0.335763806064801	0
0.6	0.158995712175965	1.4853571428407e-75	0.107803740907718	0
0.4	0.0354326474480331	4.52502749271239e-38	0.0673683351216534	0
0.9	0.0915905740112066	0.9975413347036	0.596371600747959	0.01
0.5	0.0084152442868799	1	0.884641611079573	0
0.4	0.105553289176896	2.50059503674821e-67	0.108294222437877	0
0.7	0.328036366030574	0.7	0.329839241363633	0.96
0.4	0.591221250360832	0.4	0.595026390126179	0.89
0.4	0.505010625580326	0.4	0.508042075660673	0.91
0.9	0.381593995494768	0.9	0.383262524250544	0.69
1	0.345440711593255	1	0.654307105860018	0
0.4	0.0782253353390843	6.48030403342215e-17	0.0978464311924265	0
0.1	0.787492076400667	0.1	0.79126287528387	0.86
0.3	0.134962355019525	0.222186452062351	0.134670600628032	0.63
0.6	0.731961249606684	0.6	0.736004389978481	0.95
0.7	0.256425048690289	1	0.834670176578801	0
0.1	0.258563433773816	1	0.743733350446295	0
0.2	0.70074897701852	0.2	0.703364290006372	0.87
0.2	0.468819064553827	0.2	0.470972616928407	0.85
0.6	0.589589812327176	0.6	0.593775229681401	0.93
0.4	0.337115047266707	0.4	0.339288696047653	0.94
0.7	0.169301070272923	1	0.743295770639171	0
1	0.459396187681705	0.744111774101256	0.0324895851083169	0
0.8	0.0452540225815028	1	0.603875278702549	0
0.8	0.66273457929492	0.8	0.666315704858473	0.94
0.6	0.462445832556114	0.6	0.464314197559258	0.93
0.2	0.36908189044334	0.287999999998676	0.367114622994262	0.76
0.5	0.165530615486205	6.48253212352352e-42	0.137000139621389	0
0.8	0.459207301726565	0.8	0.461295789325771	0.84
0.4	0.800288363592699	0.4	0.802507479369766	0.98
0.8	0.496939552016556	0.8	0.499640617314867	0.83
1	0.50803769682534	1	0.8481479964043	0
0.3	0.674729991937056	0.3	0.679096072132506	0.89
0.3	0.0680395665112883	1	0.819188840782199	0
0.2	0.619400560157374	0.2	0.622173194713042	0.85
0.2	0.711140943923965	0.2	0.715529997588663	0.88
1	0.778531564865261	1	0.833457214704187	0
0.3	0.62036199728027	0.3	0.623923125669737	0.95
0.8	0.0536252688616514	4.41812274583041e-141	0.0612502142940257	0
0.3	0.594988040626049	0.3	0.596935733295295	0.97
0.4	0.409864833811298	0.4	0.412350182057533	0.88
0.2	0.593599241925403	0.2	0.597385078124335	0.83
0.2	0.232627478428185	1	0.776587159381792	0
1	0.421161610167474	1	0.965072983080233	0
0.3	0.120169614208862	5.4960924513157e-110	0.0461119270094077	0
0.9	0.2917430116795	0.9	0.293936787797463	0.83
0.6	0.0848671966232359	1	0.795727564778963	0
0.9	0.380916252499446	1	0.909393862188541	0
0.5	0.285659692948684	0.99	0.691131433320907	0.01
0.8	0.405929738655686	0.8	0.408272108082377	0.84
0.5	0.339925690321252	1	0.722064769249991	0
0.4	0.167450327193365	0.759988516421944	0.356817564228824	0.34
0.2	0.0988098278176039	0.201563925128124	0.0981633185068942	0.36
0.5	0.646139313699678	0.5	0.650052159455137	0.91
0.8	0.688667850801721	0.8	0.692883509827388	0.83
1	0.69771117111668	1	0.872248371231588	0
0.2	0.00468589342199266	3.1878053094133e-49	0.0498442366104161	0
0.9	0.194474750431255	0.899981561235911	0.194502958415989	0.78
0.4	0.172299065859988	0.400102884309948	0.172491143469539	0.91
0.7	0.56505785509944	0.7	0.5690570935418	0.86
0.7	0.447380692465231	0.76	0.523612865488612	0.62
1	0.278829206014052	1	0.828006183854431	0
0.7	0.201187456259504	0.0139999999999958	0.121540845146327	0.02
0.2	0.0588302607648075	6.59052956623791e-197	0.0488922024207589	0
0.5	0.000702302437275648	0.939504795563297	0.119941679062478	0
0.1	0.226088682888076	0.10009941646587	0.226654833512132	0.8
0.3	0.0591484582982957	0.293801173693106	0.0625877648346509	0.11
0.1	0.441169303841889	0.1	0.444655580951583	0.85
0.5	0.242259062593803	0.300000000000233	0.213178685995255	0.58
0.1	0.277193577261642	0.100000000064221	0.278477018788763	0.73
0.5	0.357140228152275	0.5	0.35976106792194	0.91
0.7	0.111073039239272	1	0.813153397031174	0
0.8	0.0388726016972214	0.233871719430881	0.0521320384238316	0
0.2	0.169088896363974	1.05112374913018e-32	0.175741527312201	0
0.7	0.734836994903162	0.7	0.738862553103086	0.9
0.8	0.426840310450643	0.8	0.428346043484275	0.84
1	0.514412009390071	1	0.772779901225691	0
0.1	0.955572395352647	0.1	0.960181209540587	1
1	0.0930367789696902	0.96253468556878	0.116432533818986	0.01
0.1	0.67203663289547	0.1	0.676672436080889	0.77
0.1	0.337327896384522	0.414999999843809	0.27870003714915	0.56
0.9	0.113830515416339	0.897403971270387	0.11447854518087	0.51
0.3	0.360576785868034	0.776	0.544910294936714	0.3
0.3	0.951167248887941	0.3	0.955540983781702	1
0.3	0.294578457251191	0.733999999999994	0.489786759613902	0.34
0.2	0.485237212618813	0.2	0.487369904056414	0.94
1	0.83061456005089	1	0.995898549980114	0
0.8	0.132515726378188	1.76683173800566e-23	0.0833500623230391	0
0.3	0.60048247454688	0.3	0.6045315116219	0.95
0.8	0.0354931210167706	9.73566179828775e-236	0.0810699502583885	0
0.8	0.128928610589355	2.45242629019339e-22	0.0805954177293326	0
0.6	0.236056692432612	0.599999647902872	0.236900788430344	0.94
0.9	0.432041286723688	0.9	0.433940745720295	0.84
0.4	0.477878504199907	0.4	0.48071118635096	0.94
0.8	0.593778949696571	0.8	0.597588853956264	0.94
0.2	0.232196116354316	0.359999365128579	0.215220068641545	0.68
0.6	0.426393253263086	0.6	0.42748546613907	0.98
0.9	0.0430699691642076	1	0.907152353196692	0
0.9	0.0338563797995448	1	0.788148785084438	0
0.7	0.411450344370678	0.7	0.413588235144691	0.97
0.1	0.548390209907666	0.1	0.551532407841901	0.94
0.2	0.658447042107582	0.2	0.66261583691878	0.86
0.2	0.0292676202952862	1	0.741721209471288	0
0.4	0.482787354616448	0.4	0.484896544349747	0.92
0.8	0.143677021143958	0.799315844141034	0.14465349629238	0.86
0.4	0.439029454486445	0.4	0.441700566504533	0.93
0.2	0.713491163682193	0.2	0.717232133849216	0.92
0.2	0.55670802295208	0.2	0.560550611394474	0.81
0.3	0.729810532648116	0.3	0.733807533164194	0.89
0.9	0.883483429439366	0.9	0.886470170775344	1
0.7	0.576535697327927	0.7	0.579577172167528	0.93
0.7	0.155256712809205	1	0.689151706804479	0
0.2	0.102427748264745	1	0.752936454708972	0
0.9	0.465648007579148	0.9	0.470222919291761	0.65
0.8	0.319298142567277	0.8	0.321101893270901	0.89
0.5	0.247707812814042	0.549996582101591	0.287266439634153	0.83
0.9	0.910779947414994	0.9	0.916610343481934	0.82
0.2	0.675700051011518	0.2	0.678090974846656	1
0.7	0.285747478483245	0.7	0.28761995005133	0.91
0.9	0.258762423181906	0.89999973948418	0.259788600356891	0.71
0.1	0.624034059001133	0.1	0.627571803761151	0.68
0.3	0.0512469608802348	1.16628463833678e-153	0.0473718192054609	0
1	0.354653569869697	1	0.566783009524896	0
0.4	0.552365700015798	0.4	0.556083283667877	0.86
1	0.374017109163105	1	0.570235267529385	0
0.5	0.499987895600498	0.5	0.503380946602787	0.95
0.9	0.362748712766916	0.9	0.365410785140198	0.78
0.8	0.0914788937661797	0.791307479063589	0.0920441839554083	0.24
0.9	0.210918869124725	2.32543447714253e-17	0.078612149675892	0
0.9	0.260180037934333	0.765000000341942	0.233460728459038	0.76
0.1	0.030494780279696	0.535131800037535	0.0383094655435774	0
0.9	0.00713374628685415	0.275194914200991	0.0348871754030121	0
0.1	0.845285319024697	0.1	0.850049036816323	0.96
0.5	0.177761989878491	1	0.839729355854519	0
0.4	0.118133523967117	1	0.678594066956571	0
0.4	0.434440081240609	0.4	0.436991230181298	0.92
0.7	0.60633711470291	0.7	0.609960128109334	0.9
0.1	0.598331376444548	0.1	0.601138682935464	0.77
0.8	0.229883224470541	0.800000041460803	0.231364311647847	0.78
0.3	0.0566004603169858	1	0.613966624614726	0
0.7	0.667700444813818	0.7	0.671570732779259	0.93
0.5	0.111567963147536	1	0.937446313263973	0
0.2	0.206917315488681	0.199838815950429	0.208615103492124	0.85
0.5	0.25391935929656	0.500000000000373	0.254688411927126	0.97
0.8	0.274262864375487	0.800000003196556	0.274731560196753	0.91
0.7	0.855157801182941	0.7	0.859947906124906	0.98
0.2	0.192046930314973	1	0.830194331087059	0
0.6	0.706609022337943	0.6	0.710214516115132	0.96
1	0.148172309622169	1	0.800453957985317	0
0.9	0.0993356297258288	1	0.957424480300919	0
0.9	0.395592973101884	0.9	0.398064661792454	0.86
0.2	0.11642511584796	4.42121542489755e-86	0.0490105893960752	0
0.8	0.568928493419662	0.8	0.572780695482154	0.79
1	0.182339645922184	2.11190324362119e-75	0.0445007019040719	0
0.7	0.122686935588717	1	0.690563533635335	0
0.3	0.0792866402771324	1	0.87751264196172	0
0.6	0.00177453784272075	1	0.59340280049486	0
0.8	0.104360115481541	1	0.939534392847954	0
0.3	0.156421520980075	0.300777743721511	0.15714580439982	0.87
0.9	0.542974413605407	0.9	0.545391007523033	0.77
1	0.477812888333574	1	0.837900971614583	0
0.8	0.403898549731821	0.8	0.406246815579056	0.86
0.1	0.194930093595758	0.100005407196895	0.193932000720043	0.74
0.6	0.34334276150912	0.6	0.345417157006827	0.92
0.1	0.771198146045208	0.1	0.775891871822338	0.77
0.6	0.0251855168025941	2.79962580438807e-36	0.0616696479577942	0
1	0.412288882303983	0.713819822858867	0.0270239183140967	0
0.1	0.135079543339089	1	0.628566850564205	0
0.8	0.242106509627774	0.799999999487035	0.243889529479965	0.86
0.2	0.169705156004056	1	0.743297663570536	0
0.4	0.413416553288698	0.4	0.41574986946085	0.93
0.5	0.580428933724761	0.5	0.58396011351216	0.91
0.1	0.252921275328845	0.100001049371023	0.253726557829011	0.66
0.6	0.408087013987824	0.6	0.41008675174957	0.91
0.9	0.325473722768947	1	0.95144925854063	0
0.8	0.329309720313177	0.8	0.33174296330583	0.83
0.6	0.394088509259745	0.6	0.396415383408447	0.92
0.3	0.542690937174484	0.3	0.546294336808008	0.89
0.8	0.907002072781324	0.8	0.912018467464401	0.95
0.7	0.331552636809647	0.7	0.3341396572423	0.9
0.4	0.505295834736899	0.4	0.508129911793842	0.93
0.1	0.805534817278385	0.1	0.811234184795458	0.83
0.9	0.286630825605243	6.12781758865838e-18	0.0877271826260003	0
0.1	0.0264889921527356	0.309206609675412	0.0385635622941232	0
0.8	0.614010105840862	0.8	0.616918905870475	0.83
0.5	0.0963014289736748	3.06842126893018e-54	0.102411194566334	0
0.8	0.108263072092086	1	0.791005809549449	0
0.9	0.28717873012647	0.899999999998938	0.288070885693817	0.72
0.3	0.0588517477735877	1	0.742951276966625	0
0.9	0.146222959738225	1	0.822033817842957	0
0.5	0.0221485642250627	1	0.932030858710066	0
0.2	0.109608737751842	1	0.699543433503824	0
0.4	0.0407131910324097	0.417060828267166	0.0477145587109576	0.02
0.3	0.800323949893937	0.3	0.803022439650702	1
1	0.42165038199164	1	0.888289206132978	0
0.2	0.235992918955162	1	0.62160108472751	0
0.3	0.093431738903746	4.2567093837904e-125	0.063280433559338	0
0.9	0.179016276262701	0.901202561999007	0.182887666372856	0.71
1	0.440344500821084	0.999999999999993	0.525674779012135	0
0.6	0.113352464977652	0.597875759352722	0.114513794800328	0.32
0.8	0.0392955960705876	0.440957701610485	0.0462000373152506	0.01
0.4	0.0571551043540239	6.72990366213052e-38	0.0868728817834629	0
0.6	0.147700079716742	0.600999933051969	0.148406696835601	0.85
0.2	0.0514888793695718	5.23502781953978e-24	0.0862979306485927	0
0.6	0.194423801498488	1	0.738061966145297	0
0.7	0.265264964895323	1	0.860955491280033	0
0.3	0.420267074136063	0.3	0.422137051137587	0.93
0.2	0.592839716468006	0.2	0.59651591581276	0.91
0.7	0.139200486009941	1	0.792681947707052	0
0.4	0.0117932944558561	1	0.612948953617508	0
0.9	0.227228143718094	0.828000000537602	0.21554193825271	0.79
0.4	0.0866378990467638	6.02329350421568e-54	0.102135737506109	0
0.7	0.221488957060501	1	0.825364240323812	0
0.8	0.386651570908725	0.8	0.389033170185462	0.9
0.8	0.469416843727231	0.8	0.471752614672358	0.92
0.1	0.484579074662179	0.378999999981377	0.409184768732539	0.67
0.7	0.236641600728035	0.700000103681973	0.238243611614904	0.97
0.5	0.0404284682590514	0.519921480397263	0.0482328406385495	0.04
0.5	0.288815783569589	0.500000000530471	0.290784141551621	0.91
0.7	0.162105622934178	3.13498549530744e-21	0.107163762587566	0
0.2	0.138255506521091	0.0180423127426055	0.153876556017198	0.09
0.3	0.282918608281761	0.300000000318827	0.28468661907886	0.94
0.8	0.0498737699817866	0.742169780019479	0.0539436593383658	0.06
0.2	0.362129871733487	0.992	0.62477548511342	0.01
0.5	0.294139479985461	1	0.787310751805386	0
0.9	0.23859530640766	1	0.844028710978609	0
0.9	0.0936728676315397	1	0.90300381912204	0
0.8	0.00562178203836083	1	0.57060018719089	0
0.4	0.625518627464771	0.4	0.627099436459706	0.99
0.8	0.697742132702842	0.8	0.701340226927785	0.89
0.6	0.255860681412742	0.12	0.175798490828882	0.19
0.1	0.846603859914467	0.1	0.851012137317602	0.8
0.1	0.543395115062594	0.1	0.546138926477582	0.68
1	0.43880265718326	1	0.842289865793318	0
0.5	0.393666269490495	0.5	0.395962331051316	0.88
0.8	0.119967273669317	0.796652890611499	0.120676824838235	0.48
0.6	0.769773040898144	0.6	0.772621172446305	1
1	0.611830907873809	1	0.901502693977804	0
0.6	0.820579660125077	0.6	0.825727497414507	0.95
0.2	0.288367787841707	0.992	0.608123315342815	0.01
0.9	0.357391502475366	0.972	0.696603417313233	0.13
0.7	0.540994896553457	0.7	0.543063211003122	0.96
0.3	0.589460763148963	0.3	0.59266854193414	0.89
1	0.114048634888604	1	0.780589426507851	0
0.7	0.232348515419289	1	0.912399378151695	0
0.1	0.194799022749066	0.100005145684147	0.196727328824453	0.68
0.2	0.794114797608927	0.2	0.798916175718704	0.89
0.2	0.527252435451373	0.2	0.529884434007666	0.92
0.8	0.323806344065815	0.808	0.34425237000713	0.78
0.8	0.0827720132656395	0.989854883959163	0.567008122595261	0
0.3	0.534522222820669	0.3	0.537500175267051	0.91
0.4	0.215986368246377	0.873981738860751	0.52816123261712	0.2
0.3	0.0235954239033163	1	0.653980022592825	0
0.3	0.529468349181116	0.3	0.533253060147487	0.88
0.9	0.243992854142562	0.900000010879705	0.246737162592524	0.72
0.8	0.198843476129696	0.799930309703353	0.200248427726214	0.79
0.2	0.110319900792092	1	0.713591329781679	0
0.7	0.66618473501876	0.7	0.670285914781826	0.9
0.3	0.278441698057577	0.30000000000585	0.280857277644295	0.87
1	0.562825938221067	1	0.896750761739108	0
0.8	0.747003752039745	0.8	0.750600691147193	0.96
1	0.460108586819842	1	0.759485632941276	0
0.4	0.136691812891513	2.61821779008505e-69	0.127492361039258	0
0.6	0.530638137832284	0.6	0.532951697934463	0.91
0.6	0.268627468496561	0.599999998190197	0.27055894678287	0.92
0.5	0.748578861821443	0.5	0.752882486741794	0.94
0.6	0.531637833453715	0.6	0.534722226703666	0.88
0.2	0.0655203675851226	1	0.854479471417302	0
0.9	0.168004978215322	1	0.978325314317165	0
0.7	0.301495233317837	1	0.8996293043667	0
0.6	0.328717850381508	0.599999999999934	0.330901362212572	0.95
0.7	0.0803366540931165	0.687725214496487	0.0822807497447104	0.13
0.3	0.0876527004875243	1	0.686370237270586	0
0.4	0.0220698530320078	1	0.583201043797599	0
0.1	0.585690680891275	0.1	0.589527886552517	0.75
0.6	0.127747915219516	0.600775614485851	0.128750181876448	0.6
0.8	0.253657484659925	0.799999997830121	0.255780981279554	0.82
0.5	0.371201011585072	0.675	0.485836690733887	0.59
0.7	0.349870552076027	0.7	0.350800294083405	0.89
0.9	0.0303826779127121	1	0.809648964604628	0
0.7	0.344171940349042	0.979	0.737344345458911	0.06
0.7	0.131797170033678	0.697955009543701	0.132816898179062	0.67
0.6	0.124972203746438	1	0.715248049188511	0
1	0.963618826121092	1	0.983049705374585	0
0.3	0.0479953701142222	0.999999999999898	0.561085536962657	0
0.8	0.579263030551374	0.8	0.583106075406446	0.9
1	0.743089412106201	1	0.914150386672263	0
0.7	0.105429525952786	1	0.928230222821927	0
0.6	0.183443652931601	0.456029329881173	0.16976914339088	0.72
0.6	0.0126372030936182	0	0.0676244916629194	0
0.4	0.547489664051682	0.4	0.551410928613462	0.92
0.3	0.026653305394575	0.000296881625053012	0.065520329345262	0
0.8	0.0109394327737391	0.916434163659337	0.0798466224440342	0
0.2	0.852914628805593	0.2	0.857618040926448	0.93
0.9	0.178431667154655	0.899889062109379	0.180984292685281	0.73
0.8	0.462689934065565	0.8	0.465984844389851	0.85
0.1	0.97115716477856	0.1	0.976601656190842	0.98
0.3	0.516028365818784	0.3	0.518862381323475	0.87
0.9	0.0213439392391592	0	0.0846293295462748	0
0.3	0.219743259483948	0.282000000027523	0.219130540773494	0.9
0.4	0.159907812951133	0.399951940716352	0.16132444314223	0.89
0.3	0.27877777791582	0.300000000000088	0.279859327218109	0.92
0.7	0.170641158241779	0.69994014382492	0.172391682523188	0.89
0.6	0.0293826400302351	1	0.853267996823374	0
0.6	0.763617660384625	0.6	0.766953157100689	1
1	0.669287200784311	1	0.870356822475927	0
0.3	0.0493573718704283	0.348255512444263	0.0551855115390429	0.08
1	0.304916389519349	0.0528656839779856	0.0488383604440282	0
0.3	0.259289627429098	0.300000293471243	0.261569233623633	0.87
0.8	0.698948217555881	0.8	0.70276396464768	0.89
1	0.236820927355438	0.999999999999895	0.498307400749998	0
0.3	0.407652428373694	0.3	0.408645208111941	0.94
0.3	0.103562420932576	1	0.914555942184865	0
0.7	0.347784553421661	0.7	0.350083544412513	0.92
0.1	0.205592470709234	1	0.610463083467221	0
0.8	0.250213999301195	0.799998656171292	0.251808699802882	0.78
0.6	0.00999910570681095	1	0.944245011796091	0
0.4	0.00849647307768464	0.0134177590709958	0.0575520256103207	0
0.9	0.116534542525187	4.47268349768881e-60	0.0625118278130904	0
0.2	0.524232844589278	0.2	0.526711541466187	0.87
0.3	0.166914670728147	1	0.809896429785422	0
0.3	0.0653405592311174	0.317387075528783	0.06811109198536	0.13
0.5	0.598800661042333	0.5	0.603079855345718	0.88
0.2	0.514569374034181	0.2	0.517172518404855	0.87
0.9	0.175090704811737	3.57691841655839e-31	0.0710308770897577	0
0.7	0.0802267070394009	0.685509177538999	0.0806826190878442	0.19
0.9	0.218480869196355	0.8999486002962	0.219514274409364	0.7
0.8	0.197545551229268	0.984000073840831	0.64816689501145	0.06
0.2	0.195141616277397	1	0.643783929019929	0
0.2	0.420361696742475	0.2	0.423350208109737	0.87
0.8	0.5194687822368	0.8	0.521995308179895	0.86
0.2	0.416846966603771	0.2	0.419470471597584	0.9
0.5	0.271041104337201	0.500000000001371	0.272803575411152	0.92
0.8	0.745150358648971	0.8	0.75019961239062	0.83
0.3	0.749667529249564	0.3	0.753428225025985	0.93
0.8	0.0142314415425062	1	0.776870056145038	0
0.2	0.020289947045967	1	0.839449445336138	0
0.4	0.116673961747438	0.400552553877181	0.11751455308898	0.43
0.6	0.72215283755213	0.6	0.726026595012224	0.93
0.9	0.39594190241769	0.9	0.398382585006826	0.79
0.9	0.577219195431098	0.9	0.579553917602136	0.94
0.8	0.733922033803537	0.8	0.737007575149471	1
1	0.0838778512552381	1	0.726008443430286	0
0.5	0.593627731781453	0.5	0.597297346885059	0.93
0.2	0.544783158227801	0.2	0.547910293773704	0.85
0.8	0.783159506740049	0.8	0.786978729659181	0.9
0.5	0.436167784035206	0.5	0.437028838667926	0.99
0.9	0.585675366455689	0.9	0.588598060079204	0.79
1	0.384784765075892	1	0.974765374012295	0
0.2	0.45787899964489	0.2	0.460125505513648	0.86
0.4	0.768798850942403	0.4	0.773692427975023	0.94
0.2	0.410527048632503	0.2	0.412347516424046	0.84
0.7	0.316850958159193	0.7	0.318571644569495	0.94
0.5	0.0566298007033765	2.26647267032517e-158	0.0990239742236281	0
0.2	0.19356650300324	1	0.821396284843869	0
0.5	0.439515483565629	0.5	0.441957719977674	0.94
0.1	0.547010412439704	0.1	0.550215418573815	0.97
0.8	0.253889277111739	0.799999999999756	0.254916829047858	0.92
0.9	0.601299972971901	0.9	0.604369839413416	0.67
0.3	0.0876122151967138	0.523952935783602	0.103697605814952	0.18
0.9	0.528130043065175	0.9	0.53139914571488	0.75
0.5	0.0279720847029239	1.61962477286771e-80	0.107473803652356	0
0.8	0.813409223686904	0.8	0.818227268425891	0.92
0.1	0.0965077220462263	1.06788188640665e-64	0.12177497038598	0
1	0.339664315804839	1	0.60074025327683	0
0.7	0.666249151341617	0.7	0.669711808785768	0.93
0.6	0.0127513059414923	0.0349789984868867	0.0552064287223336	0
0.8	0.392657460412011	0.8	0.395503749121549	0.85
0.4	0.325334520312026	0.4	0.327603942022284	0.96
0.4	0.188802424119785	0.400210486376862	0.190742453988273	0.91
0.1	0.709800052223727	0.1	0.714279445430474	0.77
0.2	0.029382195789367	1.64890298410481e-29	0.0663523394290565	0
0.9	0.607560120522976	0.9	0.611747531757076	0.76
0.5	0.37654918525368	0.5	0.37799760058323	0.93
0.1	0.0816568133886904	9.39561263176104e-132	0.0407569109946514	0
0.8	0.16148402960971	0.799663457714539	0.162139679037682	0.79
1	0.247659399406984	1	0.96456531254054	0
0.3	0.110311296768486	1	0.903061583973955	0
0.6	0.167815094580874	1	0.745195864521553	0
0.2	0.0170081986580044	0.999999999999986	0.567127153666382	0
0.6	0.172174720559269	1	0.821404909626949	0
0.8	0.266562104225159	0.800001645692362	0.267652833267217	0.91
1	0.307150916662067	1	0.9246479007709	0
0.3	0.353509128559381	0.3	0.356439165427682	0.94
1	0.47432636632584	1	0.946795995260602	0
1	0.457441107835621	1	0.960122344065245	0
0.2	0.346074084052816	0.2	0.346496295336346	0.88
0.9	0.274551566457376	0.819000000347648	0.258493783240556	0.84
0.6	0.618391491705552	0.6	0.622478036940118	0.9
0.7	0.196646565571427	0.699897200021427	0.198500986528059	0.84
0.6	0.404663777444512	0.988	0.767795106406967	0.03
0.5	0.170478843152523	0.490032814731247	0.170845506116499	0.94
1	0.147245114669204	0.832500659762908	0.0367608789588276	0
0.1	0.469499458558857	0.1	0.471281587049974	0.77
0.2	0.778859034180641	0.2	0.783538150214797	0.97
0.5	0.646036533406004	0.5	0.649657888266491	0.97
0.1	0.132111428072676	0.973118824295787	0.521936355144391	0.02
0.2	0.170199777232483	0.00400000003054966	0.179152788291015	0.02
0.9	0.223709940677509	0.899999982984202	0.223709136168226	0.82
0.3	0.372420407133177	0.307	0.378187071227835	0.92
0.1	0.0420948395039886	1	0.761939621799169	0
0.2	0.0237808979582042	0.521663999788738	0.0398046023191251	0
0.7	0.422612772323191	0.7	0.424740714335437	0.89
0.8	0.807015678379685	0.8	0.812094103310328	0.79
0.2	0.193167978432029	0.0359999999994176	0.196644257906982	0.15
0.9	0.568114237859845	0.9	0.571461689781637	0.79
1	0.241180206416175	1	0.606592821690051	0
0.4	0.148637009318918	0.399510438974413	0.149492273474223	0.82
0.7	0.15568871377036	2.03308355175477e-40	0.101730742619983	0
0.8	0.794001176953316	0.8	0.798484248580526	0.97
0.6	0.171456987271085	0.407860648520197	0.154829761115496	0.64
0.6	0.19807361997664	1	0.808707661733725	0
0.1	0.128961142152548	0.0986823870041067	0.12863098646762	0.65
0.5	0.0782541127409786	7.67829012267135e-41	0.0909631077251792	0
0.4	0.0363922521937639	0.443584378550811	0.0460561504485756	0
0.8	0.315142238046974	0.112000000000025	0.144992884385115	0.14
0.8	0.0441075989510864	1	0.949750623474233	0
0.9	0.472710713278502	0.9	0.476202228877852	0.7
0.4	0.526974613778293	0.4	0.529549072787099	0.91
1	0.600338644115254	1	0.926855948165531	0
0.7	0.15753210731782	1	0.932855028612136	0
1	0.360251901205629	0.238850728587667	0.0333731461021982	0
0.3	0.0245770271867514	5.02635033263132e-156	0.0105848823213746	0
0.2	0.208275232696906	1	0.770043185184732	0
0.2	0.224361471598968	1	0.639612627889159	0
0.3	0.409831685945392	0.3	0.412728171888549	0.87
0.2	0.0580047885887325	3.10650463191836e-138	0.0273752449363474	0
0.8	0.543441516812891	0.8	0.54712805024001	0.9
1	0.335753329331055	1	0.988534780654753	0
0.6	0.127337663434446	0.600221738741601	0.128119510464292	0.69
0.6	0.724810158833861	0.6	0.728509979470271	0.96
1	0.309524030890316	0.705692853531758	0.0280941428339148	0
0.8	0.136648913612589	0.961464570298019	0.531949485519598	0.13
0.5	0.781764483777806	0.5	0.786271847092809	0.96
0.3	0.0287028180900961	1.01177269301891e-72	0.0592651487908513	0
0.3	0.764309738297015	0.3	0.768872785704744	0.93
0.6	0.342391982907429	0.6	0.34396837020377	0.89
0.6	0.106679389020428	1	0.946064449069952	0
0.2	0.050944707589224	1	0.840557155260016	0
0.6	0.511271307012066	0.6	0.514499550706208	0.96
0.4	0.157090549822897	3.08017914178105e-52	0.125873471320316	0
1	0.342650233535096	1	0.90547050490229	0
0.7	0.144313614116982	0.699394491954784	0.145705432710685	0.79
0.9	0.305203823372722	1	0.954232861886007	0
0.3	0.136633333051577	1	0.714767534296567	0
0.7	0.433582177618518	0.7	0.436579902735284	0.91
0.7	0.231673901667818	1	0.889246159208374	0
0.9	0.320227100281045	1	0.927969067247811	0
0.3	0.186044918373227	1	0.754145240841126	0
0.8	0.304663839982823	0.982	0.728568685826022	0.05
0.5	0.30822248919867	0.499999999999998	0.310173383908349	0.91
0.5	0.504481405485421	0.5	0.507475068155242	0.91
0.8	0.311912923585624	0.560000000000567	0.253544961629697	0.69
0.9	0.509327722480521	0.9	0.51438886663667	0.71
0.4	0.0736524094827473	2.7606496404552e-129	0.0370422611518211	0
0.9	0.0929217089433223	1	0.961773241666797	0
0.3	0.235508496873081	0.93000000006142	0.561690170724282	0.1
0.8	0.00197863578796387	7.05896970212349e-82	0.0452870581269993	0
1	0.350043824175373	1	0.679581720292531	0
0.4	0.416956699453294	0.922	0.659067145615524	0.13
0.7	0.262150987051427	0.644000000000085	0.25293476338999	0.89
0.2	0.237678019562736	1	0.72391151416293	0
0.6	0.396027080947533	0.6	0.398395759088064	0.97
0.8	0.722418996272609	0.8	0.726528930359424	0.94
0.4	0.010912713361904	0.0028039772137032	0.0548064666088416	0
0.5	0.0756135766860098	1.75635209024528e-131	0.0413619386673288	0
0.3	0.822550447890535	0.3	0.827452711600493	0.98
0.6	0.0832037150394171	1.56256210710698e-119	0.0868175308015351	0
0.1	0.712869505165145	0.1	0.717569559259439	0.77
0.3	0.568663507467136	0.3	0.572416896587557	0.91
1	0.178932215785608	1.23342212516989e-78	0.0468037079497164	0
1	0.430203729541972	1	0.781118341809083	0
0.1	0.648965193191543	0.1	0.652639259234755	0.85
0.1	0.167253941763192	1	0.589271068386038	0
0.8	0.926413774490356	0.8	0.931826107574993	0.98
0.9	0.313001260859892	0.900000000000002	0.315628622548341	0.74
0.9	0.221400992479175	1	0.856501750925578	0
0.2	0.188069172203541	0.0460000116190622	0.190514032035101	0.19
1	0.0775397864636034	0.999052898722825	0.536866846800638	0
0.1	0.0478266393765807	1	0.630211114319063	0
0.1	0.0653284557629377	1	0.851691201237156	0
0.6	0.576782352291048	0.6	0.580184811282852	0.97
0.1	0.288755607325584	1	0.583411532138993	0
0.2	0.466364155523479	0.2	0.468724161741352	0.92
0.1	0.27524619596079	1	0.746428568657826	0
1	0.12751566269435	1	0.926017269099745	0
0.2	0.472095957025886	0.2	0.474388965321202	0.83
0.4	0.258181716548279	0.442000001354427	0.28433592646073	0.87
0.8	0.577548009576276	0.8	0.581054597494206	0.96
0.4	0.206884206738323	0.40003996332346	0.208211024806159	0.97
0.8	0.113313164096326	1.83857191273688e-14	0.0811376755168116	0
0.5	0.132389175705612	1	0.686644468857868	0
0.6	0.168912444263697	9.932605042224e-37	0.123227883639277	0
0.5	0.879055333323777	0.5	0.884614159986995	0.96
1	0.408287364756688	1	0.99895838340132	0
0.7	0.397316661663353	0.7	0.399342410992907	0.86
0.6	0.157788954908028	0.335975583678856	0.136611997010766	0.54
1	0.368608488934115	0.999999999999999	0.56832910320318	0
0.6	0.34325779764913	0.6	0.344708974127805	0.93
0.3	0.428536335006356	0.3	0.430432004260403	0.91
0.8	0.193566031521186	1.32895498805003e-55	0.0917259037428399	0
0.3	0.660265823826194	0.3	0.663476647401999	0.92
0.4	0.229906054679304	0.400001089712663	0.231772527314634	0.92
0.8	0.494772514561191	0.8	0.49869547402384	0.81
0.1	0.540209309663624	0.1	0.543088250448442	0.71
0.3	0.325063578551635	0.447	0.385889084721515	0.72
0.1	0.130174342077225	1	0.654761562452778	0
0.3	0.0406170864589512	1	0.752965826005583	0
0.3	0.111578305950388	0.301782393889015	0.112882380966058	0.39
0.6	0.143318661721423	1	0.650831867361624	0
0.1	0.154456004267558	1	0.791249832457977	0
0.8	0.345372752053663	0.8	0.345826616175601	0.92
1	0.0336540034040809	4.46767417227511e-80	0.0532642521202505	0
0.4	0.182697301032022	1.58957567831988e-36	0.16121279963766	0
0.9	0.114712260430679	2.5038297100817e-93	0.130728863695778	0
0.3	0.752534825587645	0.3	0.757098763428242	0.93
0.1	0.773006498115137	0.1	0.775713387950701	0.78
0.4	0.409138997551054	0.4	0.411997803747554	0.94
0.1	0.174618573626503	0.0980470950815525	0.17467712136016	0.75
0.8	0.379926545545459	0.8	0.38250553790035	0.87
0.5	0.228423547698185	3.1078786613216e-37	0.165431407539852	0
0.6	0.34802553919144	0.916	0.65075990843134	0.2
0.7	0.446463014697656	0.7	0.448755374660269	0.92
0.1	0.564369790488854	0.1	0.566986582958629	0.76
0.3	0.696635122178122	0.3	0.70002303753245	0.92
0.5	0.155423529911786	1	0.802981355293136	0
0.4	0.681641895323992	0.4	0.685557913307079	0.94
0.5	0.516911672893912	0.5	0.519669264823256	0.95
0.5	0.693291482748464	0.5	0.697686701158214	0.9
0.8	0.493211161112413	0.8	0.49579916010276	0.83
0.6	0.512135106604546	0.6	0.515000259147257	0.89
0.2	0.250889240764081	0.200000000000004	0.253245150183273	0.85
0.7	0.0730500696226954	1	0.739303936837679	0
0.4	0.416011531371623	0.4	0.419196719280175	0.9
0.4	0.309271800331771	0.4	0.311400637226068	0.88
0.7	0.269388383254409	0.699999982657572	0.271406890640716	0.89
0.6	0.367856312775984	1	0.830517977801487	0
0.8	0.0575123005546629	1	0.662183475485497	0
0.3	0.569336735410616	0.3	0.572173764011834	0.92
0.6	0.413538733031601	0.6	0.414930172681447	0.99
0.1	0.358328504953533	0.1	0.359991765264194	0.67
0.7	0.93397922324948	0.7	0.939551747469887	0.98
0.4	0.564705302240327	0.4	0.567609421663477	0.93
0.2	0.59763706009835	0.2	0.600986369634745	0.83
1	0.0510861617513001	0.127042475672423	0.0391649021067618	0
0.6	0.0533471286762506	0.0618396064275192	0.0699674872818796	0
0.3	0.0566891075577587	1	0.869561169372918	0
0.9	0.117405958939344	2.99031727441418e-35	0.0677728753731764	0
0.2	0.175050909863785	0.117993433512316	0.177139287859087	0.5
0.1	0.0690525916870683	1	0.808077374064442	0
0.1	0.491575626423582	0.1	0.495503110826311	0.77
0.6	0.333810645854101	1	0.79761518819378	0
0.1	0.00994419888593256	1	0.733368985210967	0
1	0.085102976532653	9.64248129254215e-104	0.128848550244788	0
1	0.512733454583213	1	0.989047458982373	0
0.3	0.224853271152824	1	0.651160906007788	0
0.2	0.123250591801479	1.34190180680809e-31	0.148388354061544	0
0.3	0.713692348450422	0.3	0.718234004797303	0.89
0.7	0.260886509902775	0.700000000464494	0.262304634219134	0.91
0.8	0.543367445934564	0.8	0.546261508968716	0.92
0.9	0.633794815978035	0.9	0.637110408486906	0.89
0.1	0.233908021589741	1	0.581706035784197	0
0.2	0.268244578270242	0.200000000991027	0.269537736700049	0.89
1	0.723510411335155	1	0.891060556179996	0
0.3	0.352162467548624	0.3	0.353992702945801	0.88
0.7	0.559756553033367	0.7	0.563173907420039	0.95
0.1	0.563527461141348	0.1	0.565664336955344	0.88
0.4	0.212419637944549	0.400025522218737	0.214227272831432	0.9
0.7	0.123095504706725	1	0.704936183568832	0
1	0.211182022700086	1	0.856928785753798	0
0.7	0.243828616803512	5.8812191250598e-21	0.133514265798563	0
1	0.589810674311593	1	0.778042275638393	0
0.1	0.171278612222522	1	0.705443787172536	0
0.3	0.144735789159313	1	0.810685882493841	0
0.9	0.49440502282232	0.9	0.49758134913934	0.76
0.1	0.264993163524196	1	0.741525333644642	0
0.5	0.713761229533702	0.5	0.71779656955228	0.97
0.3	0.148649266688153	1	0.655816150192421	0
0.7	0.0947711514309049	8.68275861536692e-116	0.0868125624088618	0
0.2	0.310463633388281	0.2	0.311863338864465	0.87
0.5	0.552635556552559	0.5	0.555348561083945	0.92
0.2	0.328249951824546	0.2	0.330601333910692	0.81
0.9	0.545164382318035	0.9	0.549235936706782	0.82
0.2	0.132321189623326	1	0.714952456331597	0
0.1	0.265505136922002	1	0.641131422783474	0
0.1	0.0684197193477303	0.140059273453579	0.0671240786396278	0.06
0.6	0.0973673686385155	0.602275641457157	0.0988250942279218	0.34
0.6	0.244331196881831	1	0.798184354086432	0
0.3	0.164412437006831	0.300449860892717	0.16573845712313	0.82
0.1	0.713444919791073	0.1	0.716560691553006	0.78
0.5	0.982219374738634	0.5	0.987448020537638	1
0.7	0.181351209292188	0.511076754707185	0.160326536155175	0.66
0.5	0.391398620326072	0.5	0.393830963082894	0.92
0.7	0.322100697085261	0.7	0.323908267643543	0.88
0.6	0.10573659488	1	0.652789719339868	0
0.9	0.688996806042269	0.9	0.693334470347811	0.75
0.4	0.0851658936589956	1	0.597994780615336	0
0.1	0.32772282930091	0.1	0.330802828834605	0.7
0.6	0.152500667143613	0.365817848830229	0.136843956077748	0.58
1	0.312434683553874	1	0.566857067662059	0
0.2	0.367073719622567	0.2	0.368943697264289	0.87
0.8	0.0801676469855011	0.178351279125671	0.0711811760377679	0.04
0.3	0.133417868055403	1	0.863953767009391	0
0.7	0.778846906963736	0.7	0.783667833626085	0.85
1	0.282148870406672	1	0.896374891259531	0
1	0.0930743047501892	1	0.647149828923862	0
0.6	0.0637260370422155	1	0.793911732301355	0
0.3	0.210991145577282	0.299977609241736	0.211550967538284	0.91
0.7	0.838417277205735	0.7	0.843148355038681	1
0.2	0.606781407026574	0.2	0.6102936768778	0.83
0.4	0.118722862796858	2.01393996506435e-47	0.119983829888569	0
0.2	0.452250671572983	0.2	0.455022145191868	0.88
0.9	0.318447378929704	1	0.875790802155779	0
1	0.787720622494817	1	0.976276751404543	0
0.2	0.0334944087080657	0.999865678111949	0.568315220981037	0
0.1	0.542024017311633	0.1	0.545048550514601	0.88
0.6	0.160445780260488	1	0.713746110980006	0
0.6	0.0234678969718516	1	0.737149973498476	0
0.1	0.723723852774128	0.1	0.728082405233356	0.72
0.2	0.747520454693586	0.2	0.751188958212938	0.9
0.8	0.582278316142038	0.8	0.585863823053577	0.86
0.6	0.0308806279208511	0.0143923496967478	0.0630630424042156	0
0.6	0.652803985634819	0.6	0.656946464514393	0.94
1	0.00328917452134192	0.37128984757775	0.0292914503782308	0
0.5	0.233866618014872	0.500000000016968	0.23499393126045	0.95
0.8	0.179440605454147	1	0.774691505528783	0
0.2	0.238733100704849	0.199999892049057	0.239928027840256	0.89
0.7	0.342753898818046	1	0.799065950667664	0
0.7	0.468455523019657	0.7	0.471061694471659	0.98
0.3	0.189599413657561	1	0.710954026050535	0
0.8	0.105705938534811	1	0.779728197415775	0
0.8	0.717719555133954	0.8	0.722285378246521	0.86
0.4	0.745002808282152	0.4	0.749499857891576	0.92
0.4	0.227409145561978	0.400000551193788	0.228440683997814	0.9
0.3	0.406566990306601	0.3	0.408815648597157	0.93
1	0.0287130072247237	0.215551866300236	0.0296027791937245	0
0.3	0.143162783933803	0.299785931887032	0.143758564940131	0.76
1	0.714112773304805	1	0.971733456511607	0
0.8	0.17017577891238	8.7898818844927e-27	0.0908788021830207	0
0.1	0.00921319867484272	1	0.925008716204256	0
0.8	0.511961510404944	0.8	0.514716877594889	0.84
0.9	0.321221067337319	1	0.873043961120623	0
0.4	0.281621867557988	1	0.713378315751362	0
0.9	0.195050097536296	1	0.774633499341604	0
0.7	0.179580086143687	0.700065668033865	0.18076528338433	0.95
0.7	0.323682565474883	0.699999999999999	0.325057435149957	0.89
0.3	0.632533643627539	0.3	0.635610146258961	0.9
0.6	0.348992798710242	0.6	0.35091409776211	0.93
0.9	0.302798221120611	0.0900000000239116	0.112687488552299	0.1
0.1	0.0533492863178253	5.23926784289944e-133	0.102019999429071	0
0.2	0.295449771219864	0.2	0.297380363994923	0.85
1	0.345886208582669	1	0.829717248546185	0
0.7	0.695656895870343	0.7	0.700298729095887	0.85
0.9	0.895393122220412	0.9	0.899331123266033	1
0.8	0.0863239490427077	1	0.975402104154758	0
0.4	0.184140826575458	0.400248427561492	0.185208071651825	0.94
0.3	0.404915567720309	0.3	0.407552390492365	0.93
0.9	0.437810006085783	0.9	0.44062384443948	0.81
0.2	0.0111196069046855	1	0.766981063271125	0
0.2	0.440205595921725	0.2	0.44264331707469	0.89
0.4	0.399677552515641	0.4	0.402817356261028	0.92
0.1	0.572108313441277	0.1	0.575302104882965	0.88
0.9	0.0183989456854761	0.996646106171772	0.517351069529316	0
0.9	0.0786251602694392	1	0.865802981985097	0
0.7	0.636287894565612	0.7	0.640097500651679	0.89
1	0.603177456418052	1	0.618677740740542	0.05
0.6	0.621544378111139	0.6	0.624742559344066	0.94
0.3	0.00333482050336897	0.665408506473768	0.0350422079454355	0
0.1	0.29839568096213	0.100000000000176	0.299393101303936	0.67
0.5	0.184395828517154	1	0.748540332584582	0
1	0.00211573974229395	1	0.608855811718254	0
0.9	0.0156866181641817	0.802636915896283	0.0396661409218704	0
0.4	0.304605634883046	0.988	0.664289782035063	0.02
0.6	0.158456992823631	1	0.800156347290691	0
0.9	0.016971891047433	1	0.914035313495486	0
0.6	0.0529188802465796	1	0.718188496365985	0
0.9	0.355905636679381	0.9	0.357486893793779	0.64
0.8	0.669855419779196	0.8	0.67381003894498	0.84
0.7	0.140679703326896	0.698628288942199	0.141005249422556	0.81
0.3	0.365766709437594	0.3	0.368230486754473	0.86
0.7	0.0624182841274887	7.58045170537126e-94	0.107531148836209	0
1	0.166830478003249	0.245410554679734	0.0288332726766671	0
0.9	0.464138772338629	0.9	0.466474275701146	0.9
0.5	0.720095442142338	0.5	0.724408514204138	0.9
0.3	0.264739928534254	0.3	0.266671272639077	0.96
0.4	0.615508895600215	0.4	0.618998237557676	0.9
0.9	0.40831276983954	0.9	0.409974255033424	0.72
0.7	0.780044605024159	0.7	0.784479392151049	0.94
0.2	0.566445122938603	0.2	0.56983539072799	0.84
0.2	0.823363364674151	0.2	0.828423147706165	0.84
0.1	0.465692525962368	0.1	0.468972214171563	0.84
0.5	0.303075422765687	0.500000000000008	0.304029048073744	0.93
0.9	0.274239450227469	0.899999999990845	0.275748235303249	0.7
0.4	0.361545883119106	0.4	0.363131495010304	0.93
0.5	0.0391035059001297	1	0.575186783716178	0
0.8	0.0800177941564471	0.901422904236248	0.214731179601166	0.04
0.2	0.110755901085213	0.043439043189223	0.127637447914409	0.11
1	0.30524114263244	1	0.896829255262342	0
0.9	0.205985139589757	0.899985114263352	0.206994132156356	0.85
0.6	0.0172857539728284	0	0.0752061424753186	0
0.2	0.214331580791622	1	0.770999244939658	0
0.3	0.655233884230256	0.3	0.659450702032708	0.9
1	0.367758609587327	0.560523474430514	0.0311219123081364	0
1	0.283957295352593	3.77242840218661e-18	0.0559721803585504	0
0.4	0.159634891664609	1.29404360878287e-49	0.143929386356402	0
0.6	0.0671120183542371	1	0.825991918119201	0
0.4	0.136306053027511	1.06848042401631e-50	0.13152707622177	0
0.7	0.73175241285935	0.7	0.735292611654404	0.91
0.6	0.651776843937114	0.6	0.655094561312376	0.96
0.1	0.351275444496423	0.1	0.353660060777092	0.73
0.6	0.280524393543601	0.599999999999999	0.282110658016391	0.94
0.8	0.025390935363248	1	0.93030145422973	0
0.6	0.145046690711752	1	0.784751515608585	0
0.4	0.0455337844323367	1	0.908604442167317	0
0.5	0.273627371527255	1	0.740325701219755	0
0.1	0.105630823178217	2.89988751389564e-55	0.128838773499945	0
0.1	0.552326585631818	0.1	0.555081906815653	0.92
0.6	0.366000426467508	0.6	0.3679558425767	0.97
0.9	0.36880676751025	0.9	0.370944101680033	0.77
0.6	0.456144144525751	0.6	0.458876723754416	0.94
0.2	0.296118133002892	0.200000000000043	0.296985800612363	0.86
0.1	0.225199439330027	0.874000008120507	0.424855466957687	0.12
0.2	0.0518145640380681	0.246190429804481	0.0557675158481728	0.04
0.7	0.0355917338747531	2.31569633001909e-76	0.0627653900411941	0
0.3	0.0706451539881527	1	0.932758835760228	0
0.6	0.780353402718902	0.6	0.784812652193402	0.95
0.8	0.144573814235628	5.26264507513208e-83	0.0927513996546662	0
0.8	0.697125326609239	0.8	0.702111343465604	0.81
0.8	0.862479559611529	0.8	0.86664691733275	0.96
0.2	0.0425896886736155	5.12853033871659e-29	0.0780054286521338	0
0.3	0.491327911615372	0.3	0.494173276442259	0.89
0.1	0.693978789495304	0.1	0.697957560884653	0.79
0.4	0.428013659315184	0.742	0.575930909789176	0.39
0.9	0.281473240116611	1	0.89006484326728	0
0.8	0.27489965618588	0.800000000028319	0.276204722328361	0.85
0.4	0.576165270293131	0.4	0.578659867793845	0.95
0.3	0.505838009295985	0.3	0.507708012577251	0.96
1	0.300749518442899	1	0.97535559523871	0
0.2	0.0331048592925072	7.53409628768448e-58	0.0654283952506573	0
0.8	0.141482182312757	0.799553334452658	0.142218315624169	0.78
0.2	0.570160700473934	0.2	0.572793493957997	0.96
0.1	0.532567889429629	0.1	0.533936077224374	0.72
0.2	0.179975785780698	0.0180000001031287	0.186462970365481	0.08
0.4	0.117654734989628	6.50187941976731e-103	0.06577005398177	0
0.4	0.216151614207774	0.400002932437807	0.216939727788291	0.95
0.7	0.249155211262405	1	0.781659893596571	0
0.4	0.131532648345456	0.976314826162733	0.571663576629439	0.02
0.8	0.341103689046577	0.8	0.342793137030338	0.91
0.9	0.531382994959131	0.9	0.533402925065208	0.86
0.5	9.77155286818743e-05	4.71788693031252e-92	0.137296342819284	0
0.9	0.384533194825053	1	0.897690118162658	0
0.2	0.306220629019663	0.200000000000322	0.307719159784527	0.8
0.4	0.0347812073305249	0.00338872333307414	0.0722869475712392	0
0.7	0.161997660296038	5.13263431583396e-20	0.106943148968462	0
0.7	0.0281911622732878	4.11686567873068e-55	0.0580205858710393	0
0.9	0.638564630178735	0.9	0.641842184675315	0.84
0.9	0.0643196841701865	0.839935043584357	0.0656716213836404	0.09
0.4	0.193725105607882	1	0.650542020699329	0
0.4	0.622240516589954	0.4	0.625775360797746	0.95
0.2	0.408192636445165	0.2	0.410846086031077	0.83
0.1	0.438968465430662	0.1	0.43982291730761	0.72
0.8	0.320006399648264	0.799999999998588	0.322783618411381	0.84
0.9	0.275457642273977	0.999	0.772424837239717	0.01
0.4	0.114757242146879	1	0.711897347211855	0
0.8	0.311509794322774	1	0.905919633864978	0
0.2	0.149421986890957	0.0420124812440393	0.158349373945799	0.18
1	0.451211293693632	1	0.947538365932238	0
1	0.670131652615964	1	0.896088463651501	0
0.2	0.30856992979534	0.2	0.310625560027306	0.85
0.4	0.46830216399394	0.4	0.470449504409747	0.97
0.7	0.429964220151305	0.7	0.432082959489021	0.93
0.4	0.0827542042825371	0.406445366851849	0.0841720939314338	0.22
0.9	0.126957585569471	1	0.690114159259854	0
0.1	0.929239721735939	0.1	0.933486062514362	0.9
0.3	0.166069846833125	0.300201425078548	0.166350750304655	0.86
0.1	0.461314002517611	0.1	0.463604505863078	0.73
1	0.336036323802546	0.119136487437333	0.037090002537176	0
0.2	0.431104416260496	0.2	0.433152785304461	0.84
0.6	0.37724942015484	0.6	0.379811973875726	0.9
0.5	0.254393501440063	0.42	0.241149844292906	0.79
0.6	0.048405566252768	1	0.888631565668609	0
0.3	0.398568561067805	1	0.693996101084205	0
0.1	0.162352603627369	2.98399327305014e-45	0.172160942425067	0
0.4	0.366073416080326	0.4	0.367454384215763	0.92
0.4	0.285880016395822	0.392	0.285553513301731	0.94
0.8	0.707957273116335	0.8	0.712011293714504	0.9
1	0.125778073212132	2.85746178315982e-214	0.124304110869666	0
1	0.012875537853688	1	0.707054671086435	0
0.2	0.33633875544183	1	0.713612757455564	0
0.5	0.0594559200108051	1	0.854564140730557	0
0.1	0.194074874510989	1	0.777638685425208	0
0.3	0.24479530681856	0.252	0.238878873399599	0.83
0.1	0.298988945782185	1	0.662891714763512	0
0.2	0.0253650764934719	1	0.569236251369919	0
0.6	0.690438646357507	0.6	0.694689771679862	0.93
0.8	0.151545385597274	1	0.903615849242018	0
0.3	0.404707222478464	0.3	0.406327748984203	0.92
0.5	0.440713735064492	0.5	0.443276811031809	0.93
0.8	0.257740215631202	0.813999996487352	0.288870177941625	0.78
1	0.356635119765997	1	0.611081977638273	0
0.9	0.6681247362867	0.9	0.671452813219296	0.91
0.1	0.847229726845399	0.1	0.852837072150481	0.85
0.3	0.273217903217301	0.300000000000013	0.274693388294724	0.91
0.6	0.189130928367376	0.51599461769311	0.180704651144054	0.81
1	0.128193645738065	1	0.606260259766369	0
0.3	0.294694993644953	0.300000000001764	0.296354298615651	0.87
0.7	0.635710162809119	0.7	0.63967384542112	0.86
0.6	0.168514574645087	6.1473719000188e-26	0.123692563150218	0
0.7	0.23703688220121	3.92447123079902e-25	0.128534261233634	0
1	0.165569905424491	0.275538094874477	0.0312455468382439	0
0.4	0.442408197559416	0.4	0.445224764611466	0.93
1	0.5831976858899	1	0.921765859775762	0
0.4	0.0292159290984273	1	0.742519308307871	0
0.3	0.579682135256007	0.3	0.582684196543619	0.95
0.3	0.301093735964969	1	0.696290373152582	0
0.7	0.000351293478161097	1	0.799985575394122	0
0.5	0.136911996873096	0.499895088524849	0.138117256101481	0.73
0.5	0.235991679597646	0.500000874389158	0.237014331770937	0.93
0.8	0.575218706391752	0.8	0.577635374598739	0.88
0.6	0.133004626259208	0.599537553322399	0.134723019161072	0.7
0.6	0.112996701849625	0.752288041880511	0.218499130977523	0.25
0.1	0.3425576640293	0.1	0.344638168351049	0.74
1	0.555839334148914	1	0.997203303112713	0
0.7	0.0793502801097929	1.38281472508533e-121	0.0693639988599371	0
0.8	0.28293256694451	1	0.86998607228308	0
0.9	0.214848957257345	0.899990638233397	0.215955460802156	0.81
0.9	0.169550153193995	0.899774403877176	0.173238090854976	0.73
0.7	0.396114484174177	0.7	0.398484443852874	0.96
0.4	0.0410225801169872	1.30968770009903e-141	0.0221931926855602	0
0.4	0.140270796371624	0.395625561406672	0.141753980916381	0.81
0.6	0.489399431739002	0.6	0.493490301798991	0.85
0.4	0.141209798399359	4.54493594062249e-25	0.137056065017485	0
0.6	0.298507435945794	0.599999999981891	0.300434112963077	0.93
0.8	0.433546061627567	0.8	0.435780550200192	0.94
0.4	0.184515740955248	0.0119999963152021	0.166496915502593	0.03
0.6	0.350625129416585	0.6	0.35224826793409	0.95
0.9	0.440485790837556	0.9	0.44203878579035	0.83
0.9	0.392177203670144	0.9	0.394549684100159	0.68
0.1	0.491548046469688	0.1	0.493672195200242	0.62
0.8	0.374713300261647	1	0.919882293827074	0
0.5	0.14949454809539	5.71652224272386e-50	0.127641156091776	0
0.6	0.459032983053476	0.6	0.461157063619525	0.96
0.9	0.0717646332923323	1	0.914503977506786	0
0.9	0.0458536394871771	1.9852332240897e-235	0.0832613274618406	0
0.3	0.194103881949559	0.300097678417055	0.194759551790429	0.84
0.6	0.725949589628726	0.6	0.729439824352331	0.93
0.8	0.670331252971664	0.8	0.675556891646941	0.82
0.7	0.13048187433742	0.685218330575579	0.130174157410956	0.75
0.4	0.246083956910297	0.244	0.225377046071265	0.61
0.9	0.19931926089339	0.900074001106941	0.200188377959944	0.68
0.4	0.0854596365243196	0.455469371441624	0.0860462645534257	0.17
0.1	0.138180830981582	1	0.773485612072469	0
0.3	0.255910676205531	1	0.644711418427503	0
0.2	0.290019302861765	1	0.619785747454932	0
0.4	0.230157374637201	0.39998271661594	0.231771244146125	0.95
0.3	0.0527077694423497	0.343990407596112	0.0570287033378257	0.08
0.9	0.240642584394664	0.891000000363875	0.239868701495457	0.88
0.8	0.0496907168999314	0.927773139052773	0.180843818709488	0.02
0.1	0.120971411699429	0.102232127186605	0.121226039238651	0.48
1	0.239927236922085	1.81942274404903e-34	0.0502947243779797	0
0.2	0.427113907178864	0.2	0.429173306782669	0.79
0.5	0.00859914906322956	0	0.109887766978924	0
0.9	0.380979904672131	0.902	0.393216387703465	0.66
0.7	0.0284473930951208	0.536678256113702	0.043203447976157	0
0.5	0.439024977385998	0.5	0.441441100760003	0.92
1	0.149798782076687	1	0.546351330689891	0
0.4	0.326219557086006	1	0.681517423696336	0
0.4	0.86116508138366	0.4	0.866181610761527	0.97
0.1	0.183754741679877	0.0999407314168801	0.185457997876442	0.69
0.4	0.244696127250791	1	0.712729946378228	0
0.8	0.461244804086164	0.978	0.846093489236905	0.06
0.1	0.256026872899383	0.100000000492621	0.258021419301248	0.72
0.5	0.602379319723696	0.5	0.605934291479749	0.89
1	0.193743815179914	1	0.637418501583961	0
0.6	0.529539705952629	0.6	0.532029260656855	0.92
0.8	0.0149465231224895	1.46723894093241e-101	0.134411537352512	0
0.3	0.843155892333016	0.3	0.847742664448988	0.97
0.3	0.686618975363672	0.3	0.689972104930422	0.92
0.8	0.126768272602931	0.918038774450662	0.409033717796878	0.22
0.4	0.13978284667246	1	0.632613386251903	0
0.7	0.621008571935818	0.7	0.625140806211473	0.87
0.8	0.64895622455515	0.8	0.653002761884052	0.79
0.7	0.0749971745535731	6.29927193346969e-72	0.073343535213139	0
0.5	0.0200638396199793	4.13652609413167e-102	0.134270545565828	0
0.1	0.702404992422089	0.1	0.706039305559855	0.9
0.9	0.0805466223973781	0.957180644999421	0.265571174628763	0.03
0.2	0.124634669395164	7.22517164453491e-32	0.147013066170549	0
0.1	0.644614790566266	0.1	0.647108296937124	1
1	0.378469438059255	1	0.852364085006636	0
0.3	0.11372326198034	0.296344964654538	0.114575979971391	0.58
0.2	0.470487200422212	0.2	0.473280382333667	0.84
0.7	0.149789825314656	0.996997009466063	0.653693764208875	0.01
0.3	0.538768002763391	0.3	0.541805091896685	0.99
0.4	0.0685468299780041	1	0.680825805972473	0
0.2	0.301080085802823	0.200000000003832	0.302226285266214	0.79
0.1	0.0584977294784039	2.39560103066379e-52	0.0872010691455791	0
1	0.108311857096851	0.999307803089754	0.52152396060623	0
0.7	0.428656208096072	0.7	0.429943981157693	0.93
0.9	0.712968363659456	0.9	0.717257424120698	0.81
0.1	0.377295109443367	0.1	0.377947967220025	0.7
0.2	0.73078929213807	0.2	0.734691468373065	0.95
0.1	0.423247691942379	0.1	0.425723031239292	0.67
0.7	0.495417987462133	0.7	0.498321370172255	0.9
0.9	0.204448835924268	0.900068455316638	0.204658558960383	0.8
1	0.067693657008931	0.999999999999287	0.543305133492417	0
0.3	0.279168044216931	0.299999982173699	0.28187094868167	0.84
0.3	0.245552710257471	0.300000000004298	0.247357862112046	0.89
0.8	0.381991953589022	0.8	0.383797126968726	0.85
0.8	0.853361329063773	0.8	0.858193617671241	0.92
0.2	0.643994017736986	0.2	0.647791472889082	0.89
0.1	0.149715543026105	1	0.803531554354773	0
0.4	0.19359574187547	1	0.84340546482488	0
0.7	0.804325841600075	0.7	0.808894802470021	0.91
0.1	0.646623304113746	0.1	0.650634394919337	0.76
0.3	0.301713211461902	1	0.66800584188756	0
0.8	0.251535979099572	1	0.788807890882701	0
0.1	0.401657773647457	0.1	0.404353682189308	0.82
0.4	0.385444666491821	0.4	0.387946893903595	0.98
0.1	0.122021014802158	1	0.792687476440907	0
0.7	0.241361053660512	0.796000007817684	0.379607981378576	0.61
0.8	0.190597238019109	0.799567314396805	0.191922603452844	0.85
0.5	0.38878272799775	1	0.786211160719126	0
0.7	0.845795647706836	0.7	0.850351833178762	0.97
0.5	0.647404622053728	0.5	0.650961732057638	0.93
0.2	0.637354609090835	0.2	0.641943532591795	0.81
0.9	0.0927429317962378	1.61488678735663e-16	0.065860830254984	0
1	0.0360077193472534	1.59491773489977e-89	0.134871685870171	0
0.7	0.179730413015932	0.700301879677696	0.180787429739806	0.91
0.8	0.502301072468981	0.8	0.505163179380186	0.92
0.7	0.617685165489092	0.7	0.62241670782686	0.9
0.7	0.109568202169612	1	0.837960094989399	0
0.7	0.382692465558648	0.7	0.384549545831817	0.9
0.5	0.42086521582678	0.5	0.424107068509249	0.93
0.9	0.631895299768075	0.9	0.636030575890793	0.78
0.1	0.532714772038162	0.1	0.535357792655591	0.7
1	0.630910277366638	1	0.871335223745523	0
0.7	0.439539184328169	0.7	0.439066128841735	1
0.7	0.363049124833196	0.7	0.365315302184938	0.89
0.9	0.116233058739454	1	0.958171263002548	0
0.6	0.22004961874336	7.73161776163393e-44	0.140885045453343	0
0.5	0.596527764573693	0.5	0.599393316709716	0.96
0.8	0.00867959950119257	0.459405842382767	0.0304557062658051	0
1	0.852401078445837	1	0.916516996341572	0
0.5	0.174316266551614	0.504628047020508	0.180089086378247	0.89
1	0.141073838574812	1	0.760185634863374	0
0.3	0.34677453385666	0.3	0.347865391997313	0.9
0.2	0.688983801286668	0.2	0.693609252369545	0.89
0.1	0.403531289193779	1	0.615084670869373	0
0.3	0.0893269691150635	0.536721736329542	0.0990993120762075	0.19
0.1	0.436087503097951	1	0.599671130988727	0
0.9	0.487733230926096	0.9	0.490421897398422	0.72
0.8	0.0957945440895855	1	0.975866232578789	0
0.2	0.143552430905402	0.109818398354107	0.147655457227136	0.49
0.6	0.384997014887631	0.6	0.386960469526482	0.9
0.8	0.152089475654066	1	0.708761215775925	0
0.2	0.637190551497042	0.2	0.640766826834893	0.89
0.6	0.037441672058776	4.32930783012587e-149	0.027770088565624	0
0.6	0.327656252775341	1	0.786905981025861	0
1	0.389852956170216	1	0.671878122705371	0
0.4	0.316899144556373	1	0.733689159775357	0
0.9	0.621750545920804	0.9	0.625165983574666	0.85
0.1	0.202325698686764	0.0998493831124421	0.20346711606622	0.76
0.5	0.703492906177416	0.5	0.707533480718227	0.95
0.4	0.299978353315964	0.4	0.302071300207884	0.96
0.9	0.0549913439899683	1	0.701970857336032	0
0.8	0.159340721787885	0.970119268466989	0.572982448327531	0.12
0.1	0.0806046382058412	1.34382530084808e-133	0.0471797349360491	0
1	0.17203745036386	1	0.578683760207587	0
0.1	0.0332110850140452	7.38658627230581e-145	0.0402806623147426	0
0.2	0.903043074533343	0.2	0.907872016355772	0.93
1	0.725840299390256	1	0.799769637425369	0
0.7	0.771034510340542	0.7	0.775325198037636	0.88
0.7	0.440943797351792	0.7	0.444400677079945	0.89
0.5	0.313980619888753	0.5	0.314907193878545	1
0.9	0.164034444373101	2.27811497858015e-83	0.0848123713629046	0
0.9	0.352282619802281	0.953	0.597779173452307	0.29
0.6	0.127174461726099	0.663956199785787	0.152946806698381	0.48
0.6	0.582625260576606	0.6	0.585454602903887	0.94
0.7	0.155609501991421	1	0.924667526688957	0
0.6	0.137837714748457	1	0.861428827031614	0
0.6	0.0715112434700131	4.90004014508237e-53	0.0818028737361479	0
0.5	0.236201025545597	0.499893198632171	0.236986452136344	0.91
0.2	0.332968582399189	0.200000000000004	0.335902279052922	0.86
0.1	0.234220895683393	1	0.616115801648784	0
0.7	0.521987985586748	0.7	0.525016673003194	0.96
1	0.338247159030288	1	0.687058775685171	0
0.7	0.338903493946418	0.637000000000001	0.320835748447128	0.91
0.8	0.482262481469661	0.8	0.48519462516609	0.93
0.7	0.019766358891502	1	0.959930520550316	0
0.7	0.17222768929787	1	0.77897264234238	0
1	0.650195913622156	1	0.919055998086158	0
0.2	0.378728476120159	0.2	0.380816912023379	0.86
0.6	0.37137608253397	0.6	0.373952331997741	0.9
0.5	0.0834763082675636	1	0.871763174804721	0
0.6	0.248254869366065	0.599930893240327	0.249994177703667	0.92
0.6	0.270743229426444	0.600000000045211	0.271568083776497	0.96
0.9	0.132920391391963	1	0.849010001515396	0
0.2	0.453022111905739	0.2	0.4559420757737	0.9
0.2	0.681505990680307	0.2	0.686258066886937	0.91
0.6	0.720239497488365	0.6	0.724735278921852	0.87
0.7	0.530418242095038	0.7	0.532493820926513	0.93
0.7	0.587585750035942	0.7	0.591614008222244	0.95
0.1	0.480584331555292	0.1	0.483194674637638	0.75
0.1	0.461687988135964	0.540999999971409	0.386107446613208	0.5
0.9	0.568508977303281	0.9	0.571779530678163	0.98
0.7	0.00369836622849107	1	0.934437725659879	0
0.9	0.523996778298169	0.9	0.526853162785934	0.82
0.5	0.241735856048763	0.005	0.173427764909031	0.01
0.1	0.0889887420926243	7.29603262764083e-132	0.0545619151759907	0
0.8	0.439151930157095	0.892	0.630661646674778	0.41
0.7	0.386392854386941	0.7	0.387786989891412	0.96
0.1	0.0855135654564947	1	0.791881892349642	0
0.7	0.651016638381407	0.7	0.654692876396623	0.93
0.1	0.0807130415923893	8.67834127183005e-37	0.109803662784994	0
0.4	0.800884153228253	0.4	0.805927610263896	0.91
1	0.546590492594987	1	0.784591416568234	0
0.6	0.374163567088544	0.6	0.375804904649734	0.99
1	0.722751846769825	1	0.963278782025044	0
0.4	0.401612379588187	0.4	0.404144190713556	0.92
0.6	0.210905270650983	0.600009226467392	0.212652649577555	0.9
0.6	0.0376024327706546	3.72047650568834e-55	0.0656391918823606	0
0.4	0.787735222838819	0.4	0.792177298252992	0.94
0.7	0.189048210158944	1	0.68092499899467	0
0.7	0.627152850851417	0.7	0.630981484050052	0.91
0.1	0.232880736002699	1	0.773220561681851	0
0.9	0.341956858290359	0.9	0.344480043959456	0.88
0.6	0.923476852010936	0.6	0.928709989561761	0.98
0.9	0.808015530928969	0.9	0.811627647490497	0.85
0.1	0.0917158892843872	1	0.597377098265483	0
0.2	0.0264757699333131	1	0.760317927394952	0
0.5	0.257346280384809	1	0.853078482972038	0
1	0.497996739111841	1	0.734980469637065	0
1	0.747966202907264	1	0.963422396507868	0
1	0.254325821530074	1	0.699831706823018	0
0.7	0.103669496718794	2.52424994961529e-74	0.0814008620550058	0
0.3	0.143402754794806	1	0.678729955223806	0
0.4	0.495989811606705	0.4	0.499236896572145	0.95
0.2	0.0806520050391555	1	0.632076764660356	0
0.5	0.210690976586193	0.939997504800017	0.583311001842866	0.12
0.2	0.424039446283132	0.2	0.426099403707076	0.82
0.6	0.199574718717486	1	0.832818799494718	0
0.8	0.57373380754143	0.8	0.576750034852285	0.96
1	0.166170852258801	1	0.633056000373439	0
0.8	0.879376771859825	0.8	0.884580496411628	0.96
0.8	0.401162932626903	0.8	0.403602428571061	0.8
0.7	0.321579219540581	0.7	0.322806556629687	0.9
0.9	0.0469215025659651	4.80642387613913e-214	0.0935226970712422	0
1	0.371587463887408	1	0.799189118096684	0
1	0.612494886154309	1	0.907799313104112	0
0.9	0.44368040538393	0.9	0.447096228252355	0.66
0.2	0.724103233776987	0.2	0.727524199780153	0.87
0.4	0.0360271029639989	3.82660355531634e-200	0.0488641564049625	0
0.4	0.354667020961642	1	0.71340512989513	0
0.2	0.0815276757348329	0.999999999999997	0.559134379391939	0
0.5	0.0352375556249171	5.24902504383738e-153	0.0422721722884924	0
0.4	0.0699545834213495	0.413454862808663	0.0710144787324314	0.16
0.7	0.26768469507806	0.700000000004444	0.269112021945234	0.96
1	0.225502210669219	0.999714886782842	0.549906217038085	0
0.8	0.0493188155815005	1	0.909951558778115	0
0.1	0.0614516516216099	4.57246866513888e-91	0.114403672055616	0
0.6	0.441730108112097	0.6	0.444184455031157	0.93
0.9	0.375955076888204	0.9	0.37873832043159	0.98
0.2	0.231138948816806	1	0.787193846008309	0
0.2	0.0558448086958379	1	0.820993229133169	0
0.3	0.0623195280786604	1	0.677951937247264	0
0.8	0.222451861249283	0.940022208169724	0.548765823996079	0.2
0.8	0.499247401719913	0.8	0.501513773304599	0.86
0.7	0.104212244739756	5.78750671191372e-100	0.0775176850431966	0
1	0.494538290891796	1	0.817801724218048	0
0.4	0.136346911080182	1	0.808501386866693	0
0.5	0.0935863838531077	1	0.814839768744835	0
0.6	0.483852592296898	0.6	0.486042781437138	0.94
0.8	0.0564932716079056	1.69030732460848e-137	0.0630848985002739	0
0.6	0.523533113533631	0.6	0.526721260527178	0.9
0.7	0.0602396288886666	4.43098686897194e-134	0.0692928198704119	0
0.7	0.0812052222900093	0.693252046215227	0.082346476528536	0.16
1	0.591568219708279	1	0.789127016693065	0
0.6	0.372169265290722	1	0.816854003321083	0
1	0.688071510056034	1	0.877541144859116	0
0.9	0.894086173502728	0.9	0.899403126247642	0.98
0.8	0.195112197427079	1.56053431977841e-38	0.0951964851571188	0
0.9	0.322239683009684	0.900000000000001	0.323931379783947	0.77
0.1	0.283666062634438	0.100000000146647	0.284236865471836	0.74
0.1	0.333458130946383	0.1	0.336077914719035	0.72
0.2	0.637378107989207	0.2	0.640853976586221	0.99
0.1	0.119012756971642	0.104962552466413	0.117253287769594	0.45
0.2	0.614430110668764	0.2	0.617916817488388	0.85
0.9	0.0718752483371645	0.84761389525046	0.0697123212716	0.07
0.1	0.60476383776404	0.1	0.608275104076168	0.92
0.9	0.427159486105666	0.9	0.428093486158316	0.76
0.8	0.242707718163729	0.997999999999998	0.744048176869613	0.01
0.2	0.24264894798398	0.200000000003106	0.243769623852156	0.92
0.2	0.665330246090889	0.2	0.669229524196095	0.86
0.2	0.0351357655599713	5.08595319148312e-52	0.0677198758754167	0
0.3	0.478065821575001	0.454	0.518060583247731	0.75
0.1	0.512320697773248	0.1	0.515655585984724	0.9
0.6	0.345587176503614	0.6	0.347664162842652	0.93
0.8	0.385991477873176	1	0.855884115608422	0
0.4	0.14949269965291	0.219798807790074	0.1434929885898	0.54
0.6	0.0360305577050894	1	0.579324565117521	0
0.4	0.094502596417442	1	0.91670864960171	0
0.3	0.431678793858737	0.3	0.434458706143253	0.97
0.6	0.35375267569907	0.6	0.355461322899251	0.93
0.3	0.266801967984065	1	0.722979881368281	0
0.4	0.555901149753481	0.4	0.559422858718309	0.85
0.1	0.205719551071525	0.100013980286154	0.205519304297519	0.71
0.2	0.046704605454579	1	0.892010822618849	0
0.8	0.54904617741704	0.8	0.551134456809575	0.92
0.1	0.954931421671063	0.1	0.959624545014394	1
0.5	0.0332456193864346	1	0.959620884314767	0
0.3	0.300408884184435	0.362999999999967	0.32410735979341	0.83
1	0.316474836552516	1	0.954689190159032	0
0.8	0.526928747072816	0.8	0.529757269017888	0.83
0.9	0.532126522623003	0.9	0.533412765706619	0.71
0.1	0.175439957296476	1	0.619849669631768	0
0.1	0.850923134945333	0.1	0.855462628085135	0.82
0.3	0.628008622210473	0.3	0.631323527153196	0.89
0.9	0.686173472553492	0.9	0.68907702187505	0.8
0.7	0.0114355005789548	1	0.56490735493946	0
0.1	0.448467015521601	0.1	0.450416610366705	0.71
0.6	0.920486823655665	0.6	0.925536539543702	0.96
0.9	0.0973651916719973	0.892859231025954	0.0972127172115352	0.24
0.1	0.0661266227252781	0.187816611980293	0.0648839462738974	0.08
0.8	0.0335558152291924	0.547565659481617	0.0467968475414395	0
0.9	0.383832246763632	0.9	0.387109380776032	0.77
1	0.496946253115311	1	0.582008355503331	0
1	0.241021887166426	1	0.80248321468335	0
0.8	0.312782996799797	0.72000000000022	0.294109276110852	0.88
0.5	0.425201271194965	0.5	0.427658949518831	0.95
0.9	0.521703158505261	0.9	0.523984213310068	0.8
0.8	0.275043060537428	0.800000008771274	0.276386981631963	0.88
0.3	0.199663581326604	0.300069327192374	0.201121949673147	0.91
0.8	0.30870760907419	0.799999999999993	0.310353796834174	0.79
0.6	0.327729655429721	0.6	0.329087436995806	0.94
1	0.0625599438790232	1	0.744114766331376	0
0.3	0.471498632803559	0.3	0.474576125239201	0.94
0.7	0.628901692572981	0.7	0.632326227552814	0.9
0.3	0.4988562699873	0.3	0.50230763916552	0.95
0.7	0.362153388094157	0.7	0.365003805544905	0.92
0.3	0.450449600815773	0.3	0.452643773891175	0.9
0.8	0.436606226023287	0.8	0.43931006141456	0.78
1	0.261678788810968	0.000110474037366544	0.0565037486468228	0
0.8	0.00505722058005631	0.408705514502082	0.0310347094517927	0
0.6	0.219065146986395	1	0.755459442587014	0
0.5	0.451228514546528	0.5	0.45386495355451	0.94
0.4	0.402998995734379	0.4	0.405829879101234	0.96
0.6	0.01785137061961	6.02801934407695e-12	0.0577027163410491	0
0.9	0.221651897998527	0.00900000000000005	0.0819595122281416	0.01
0.1	0.0755894049070776	0.000100114525472075	0.107971867738694	0
0.6	0.374493453418836	0.6	0.376931686033875	0.97
0.6	0.29481912124902	0.599999999992602	0.296635530271259	0.91
0.7	0.199202913790941	1	0.794939493433942	0
1	0.458245943998918	1	0.621803475459492	0
0.8	0.0825777561403811	1	0.753993499994696	0
0.8	0.0952366231940687	0.787656278878205	0.0958724621215406	0.29
0.5	0.0547450142912567	6.70441305463603e-87	0.0930874976828137	0
0.4	0.773880321532488	0.4	0.777892205043197	0.96
0.2	0.682880003238097	0.2	0.686628527268545	0.87
0.3	0.510815962683409	0.3	0.514258527638894	0.96
0.6	0.542579697910696	0.6	0.545287554697059	0.92
0.6	0.100873530609533	0.592652920820976	0.101779187963507	0.45
0.6	0.251808152068406	0.546000000000009	0.243623416685759	0.87
0.2	0.120246474631131	0.199284217485439	0.120931029809504	0.52
0.2	0.0597210265696049	0.0174901933861754	0.0898864239529317	0.01
0.9	0.506407159380615	0.9	0.510077391414623	0.71
0.6	0.197263838257641	1	0.839714073613339	0
0.8	0.57342751394026	0.8	0.576380032096507	0.91
0.7	0.180467839818448	0.700082186086391	0.181574484282104	0.91
0.4	0.372567164711654	0.4	0.375353501913993	0.91
1	0.468352080089971	1	0.738737714067417	0
0.6	0.185829958645627	2.62122315891149e-60	0.124152390121112	0
0.9	0.301577592268586	0.899999999999998	0.301974676142032	0.78
0.8	0.32034471957013	0.864	0.461914908636217	0.49
0.1	0.0378547622822225	3.39733609726543e-145	0.111454829472742	0
1	0.126472892705351	0.539427808530811	0.029626833789105	0
0.9	0.701642129104584	0.9	0.705282939464728	0.98
0.9	0.0248924249317497	0.511050459004266	0.0343819426231932	0.02
0.8	0.512971674092114	0.8	0.515866762313654	0.93
0.4	0.426972519373521	0.4	0.429338751464029	0.87
0.2	0.201920084655285	0.200091063975174	0.202567228990932	0.81
0.2	0.435001822421327	0.2	0.436826110096085	0.86
0.6	0.598565135151148	0.6	0.601874798426034	0.93
0.2	0.579385894583538	0.2	0.582101290273488	0.82
0.3	0.799608272733167	0.3	0.803743729795238	0.86
0.1	0.835215241648257	0.1	0.839920085771419	0.85
0.4	0.265337647870183	0.400000411241464	0.267873896290692	0.91
0.3	0.0830577118322253	1.55662054157678e-31	0.106381591813842	0
0.3	0.623245414579287	0.3	0.626566146097046	0.93
0.8	0.157313965028152	0.998000152454487	0.671703230687072	0
1	0.0283790670800954	0.681898606625255	0.0313860091607966	0
0.7	0.500625630607828	0.7	0.50210217656324	0.9
0.6	0.910226790001616	0.6	0.915966886403355	0.96
1	0.0441901606973261	0.5762335407374	0.0302855103594433	0
0.4	0.0603383344132453	0.413243464635845	0.0636877325433887	0.07
0.2	0.487132091075182	0.2	0.489562651965089	0.77
0.3	0.20284009934403	1	0.822383378715984	0
0.1	0.102404030738398	0.105901012615428	0.102431269558885	0.26
0.2	0.823106218595058	0.2	0.828213954515174	0.93
0.3	0.613776840968058	0.3	0.617703945698054	0.88
0.7	0.686519728042185	0.7	0.69073957006291	0.97
0.7	0.401363091077656	0.7	0.404003877406724	0.9
0.7	0.0753276783507317	3.36985919776447e-37	0.0771088117092095	0
0.8	0.434326698770747	0.8	0.437372152891468	0.98
0.5	0.199800808914006	0.500007253021979	0.201294624675546	0.96
0.7	0.276805391535163	0.539000000000005	0.244858882469134	0.77
0.4	0.282142779324204	0.4	0.284636059940092	0.91
0.5	0.675151517847553	0.5	0.679968247709563	0.92
0.9	0.200286335777491	0.997999996941796	0.712017792998732	0
0.1	0.596671584062278	0.1	0.600458041861264	0.69
0.8	0.581006873166189	0.8	0.584859044046404	0.93
0.9	0.0831562962848693	0.879574802702555	0.0844421485045797	0.13
0.5	0.495893858140334	0.5	0.498728720008604	0.94
0.4	0.213131282944232	1	0.755187492405783	0
0.8	0.224973026895896	0.799998787446089	0.226448128375986	0.86
0.5	0.135770439868793	0.119779406076198	0.125822049972702	0.2
0.7	0.266493645263836	0.699999999984037	0.26788696317722	0.92
0.8	0.528985158307478	0.8	0.531098211142828	0.96
0.5	0.040812631836161	0.813183010838629	0.0967277957256068	0.02
0.5	0.355896821478382	0.5	0.357660528940005	0.96
0.6	0.203095434000716	0.599969457204581	0.204608074484444	0.87
0.6	0.171513370703906	1	0.744838834824608	0
0.2	0.125175567111	1	0.722999533229142	0
0.9	0.405255219899118	1	0.93142248386122	0
0.8	0.189630515407771	1	0.852166234213927	0
0.9	0.139151800656691	8.51450430466995e-47	0.0683917058151449	0
0.7	0.59935872326605	0.7	0.602471506734618	0.96
1	0.547304429346696	1	0.945920419228811	0
1	0.334660090273246	1	0.78990179449697	0
0.7	0.436607032315806	0.7	0.438951905845344	0.98
0.1	0.302594577893615	0.991	0.57717078485552	0.01
0.9	0.0767297453712672	2.46005221240405e-77	0.0613293810168465	0
0.2	0.264182042097673	0.200000000000001	0.265702475273191	0.92
0.4	0.024059645133093	0	0.0735034679317518	0
1	0.00814010947942734	1	0.804878186496754	0
0.1	0.226443050196394	1	0.601230406291396	0
0.4	0.443540517473593	0.4	0.445569367596378	0.91
0.1	0.214604363776743	1	0.802992327381577	0
0.2	0.564653342822567	0.2	0.567267000133654	0.96
0.7	0.221114919055253	0.70006726768208	0.22241858155454	0.87
0.8	0.679920856142417	0.8	0.683675481313899	0.85
0.9	0.418910399544984	0.9	0.421167122387953	0.97
0.1	0.478576010791585	0.1	0.480255675269993	0.75
0.5	0.161786578362808	0.49996321341128	0.163040364733294	0.92
0.5	0.188552572857589	1	0.870393420636614	0
0.9	0.378091350663453	0.901	0.383883926946851	0.74
0.9	0.0912250988185406	1	0.836131342069775	0
0.3	0.0699486769735813	0.31080347702989	0.0718448584860169	0.13
0.6	0.71355292852968	0.6	0.717661283439468	0.95
0.3	0.275003710528836	0.3	0.276687736904141	0.94
0.2	0.357003136537969	0.2	0.359188919621114	0.78
0.5	0.278370901709422	1	0.709989918275415	0
0.9	0.0784849317278713	0.420331996121977	0.0650866317319393	0.1
0.9	0.01609020633623	1	0.727842367535833	0
0.9	0.0249792637769133	1	0.601441111217005	0
0.8	0.356562145752832	0.8	0.357979649742284	0.93
0.9	0.375244390917942	0.9	0.377082178394837	0.75
0.4	0.184043699875474	0.400069740715353	0.185687709830128	0.94
0.8	0.225644552381709	0.799999067456581	0.22681129524629	0.9
0.1	0.787414272548631	0.1	0.791992794800772	0.88
0.7	0.289465282345191	0.7	0.290802102673816	0.99
1	0.780514334328473	1	0.922663677618599	0
0.1	0.636061727069318	0.1	0.639094121477428	0.9
1	0.937629993306473	1	0.964308047131904	0
0.2	0.319396085804328	0.2	0.321568315540316	0.82
0.5	0.222251235274598	0.499999999242628	0.224042245934943	0.97
0.8	0.493298137793317	0.8	0.496949018400092	0.87
0.6	0.124359579524025	0.673192572749412	0.182981897004333	0.51
0.2	0.113459313521162	1	0.820176598354755	0
1	0.138917485019192	5.15892404223295e-52	0.0474940842276733	0
0.8	0.269116902956739	0.0320000000000025	0.121323499339867	0.04
1	0.167009027441964	7.92218724588993e-32	0.0536383064509875	0
0.8	0.335616353200749	0.8	0.337649368858643	0.91
0.3	0.0981120609212667	1	0.656361468228518	0
0.1	0.292475980939344	0.1	0.292895742209335	0.79
0.1	0.0508863478899002	0.923551666129579	0.217043135716676	0
0.2	0.890358262695372	0.2	0.895435906752531	0.97
0.8	0.0077374498359859	0.204281534536804	0.0361445646216701	0
0.9	0.419478903990239	0.9	0.421793263326547	0.78
1	0.185250677634031	5.37138223655661e-44	0.0509538460354689	0
0.7	0.00020945118740201	2.01619835323507e-181	0.0251753297967208	0
0.6	0.530001466628164	0.6	0.5325335562389	0.98
0.5	0.435232570860535	0.5	0.437363923881662	0.93
0.9	0.00368836033158004	0	0.0580786187709627	0
0.1	0.0562721865717322	1	0.927488353371815	0
0.2	0.114294910803437	1	0.686114396030995	0
0.1	0.562839172082022	0.1	0.566740836282114	0.71
0.4	0.77240437688306	0.4	0.776872514773512	0.92
0.6	0.537708275252953	0.6	0.540682690875757	0.97
0.7	0.348179016262293	0.7	0.350387689816562	0.95
0.7	0.236243411665782	1	0.823989093995438	0
0.3	0.56570888007991	0.3	0.568632226092828	0.94
0.7	0.691882907645777	0.7	0.696126893427984	0.92
0.1	0.228625805350021	0.10000010562541	0.22952265965578	0.75
0.5	0.130999225424603	1	0.790568451674754	0
0.4	0.342005499638617	0.994	0.684939924468716	0.01
0.1	0.475124938879162	0.279999999975588	0.415551023473912	0.76
0.7	0.015819784719497	1	0.701269412781282	0
0.4	0.382669006241485	0.4	0.385047631025925	0.92
0.7	0.550457702483982	0.7	0.553062146174129	0.93
0.8	0.519065281609073	0.8	0.522437624798172	0.93
0.1	0.701576255029067	0.1	0.704067705717082	0.71
0.5	0.683806250337511	0.5	0.687817847904967	0.94
0.6	0.488616234855726	0.6	0.491301533674132	0.94
0.8	0.347091942792758	0.948	0.675563869451774	0.2
0.7	0.0712717117276043	0.684016568509059	0.0721937587611599	0.15
1	0.150183978257701	3.94840445355133e-39	0.0514714822008308	0
0.9	0.0661883428692818	1	0.870620120417701	0
0.1	0.790044621331617	0.1	0.794506417026244	0.78
0.1	0.174429947976023	1	0.639751427133039	0
0.2	0.736712052719668	0.2	0.741045585080113	0.86
0.5	0.156026900978759	7.31742209291257e-34	0.133577993908014	0
0.5	0.482565375277773	0.5	0.484445155771394	0.99
1	0.397251241607592	0.999999999999872	0.521981040203509	0
0.4	0.0366596123203635	1	0.749717911258775	0
0.6	0.651744930772111	0.6	0.655259468498966	0.92
0.7	0.0151761544402689	1	0.88527123059391	0
0.3	0.24941930314526	1	0.758270171957293	0
0.1	0.477026284206659	0.477999999974568	0.398359642811565	0.57
1	0.220866529271007	1	0.806884840852705	0
0.1	0.233704953687266	0.1	0.236726507796962	0.83
0.3	0.742294581141323	0.3	0.746512069207165	0.9
0.2	0.124973125057295	1	0.828167569924095	0
0.6	0.648264475399628	0.6	0.652217549638504	0.95
0.8	0.00899090920574963	1.38001989034403e-298	0.0756335607790465	0
0.1	0.524098427966237	0.1	0.527293851648606	0.82
0.8	0.581075355410576	0.8	0.585022161719167	0.88
1	0.79768532468006	1	0.948927364755077	0
0.9	0.562658668728545	0.9	0.565992729095356	0.8
0.8	0.52713236422278	0.8	0.530157334595926	0.8
1	0.373394557042047	0.776387738639266	0.0309783276192532	0
1	0.429527295520529	1	0.819493078907578	0
0.6	0.347319622756913	0.6	0.349507937823376	0.97
0.7	0.120286220684648	1	0.896302114301463	0
0.6	0.527135318377987	0.6	0.530108043042375	0.91
0.9	0.656155539443716	0.9	0.659450203392737	0.76
0.4	0.43327027768828	0.982	0.71175470311186	0.03
0.5	0.626413573743775	0.5	0.630419336610712	0.95
0.4	0.0262954186182469	0.553624243894814	0.0409311531054832	0.01
0.5	0.0791234851349145	8.55816325011087e-47	0.0935244934534894	0
0.1	0.523963313549757	0.1	0.526912462993017	0.69
0.6	0.784488171339035	0.6	0.788685515661454	0.96
0.5	0.749093334889039	0.5	0.753021751209738	0.97
0.6	0.00108711142092943	0.999999999990001	0.533297261549172	0
0.5	0.547071771230549	0.5	0.550089558242925	0.89
0.5	0.160711362259462	0.49956782745642	0.162330072565193	0.89
1	0.417503389995545	0.671375596680819	0.0333644959091816	0
0.3	0.302493684692308	0.993	0.640146410931632	0.01
0.8	0.356246839975938	0.8	0.358218029487259	0.98
1	0.251217610668391	1	0.711874548120073	0
0.2	0.150645507266745	0.0419290768205667	0.160233225460646	0.17
0.3	0.902750211767852	0.3	0.907858117936107	0.99
0.4	0.470217372523621	0.4	0.473781236015067	0.91
0.7	0.0298800435848534	1	0.849098322967779	0
0.8	0.41867294581607	0.8	0.41926697335716	0.99
0.3	0.218789353966713	0.300000759774497	0.220249258718466	0.9
0.3	0.721471183467656	0.3	0.724816145529399	0.95
0.3	0.0521505379583687	0.737665066572272	0.0922365245387632	0.02
0.1	0.0427682052832097	0.245876316349743	0.0455750874398037	0.03
0.2	0.10019858321175	0.204634068919638	0.100679641373218	0.38
0.9	0.167844239855185	1	0.933128453859877	0
1	0.0877188229933381	1.37184581346018e-75	0.0441939853587036	0
0.8	0.36801168625243	0.8	0.37130251788295	0.78
0.8	0.0176931770984083	1	0.83945528042263	0
0.4	0.0982110716868192	1	0.652588124378661	0
0.3	0.247947146650404	0.279	0.247478111891685	0.88
1	0.480005261721089	0.84981347282172	0.0483490134215963	0
0.4	0.850955338682979	0.4	0.855700747908555	0.95
0.9	0.212251581950113	1	0.841013127726788	0
0.9	0.050162359373644	1	0.925671128083349	0
0.9	0.0374641788657755	0.000919061267863871	0.0589127478458405	0
0.6	0.471456553321332	0.6	0.474191132855923	0.96
0.4	0.329044562531635	0.4	0.330933210095227	0.89
0.6	0.607909666374326	0.6	0.611576698494591	0.88
0.7	0.392232195474207	0.7	0.394778474955644	0.83
0.4	0.00313687813468277	1.71615503776999e-184	0.120083432689089	0
0.6	0.055514974752441	2.40170832300205e-32	0.0751589610687032	0
0.3	0.52679053763859	0.3	0.530160695897925	0.88
1	0.106357783777639	1	0.848715444532111	0
1	0.221980661852285	1	0.596887845578602	0
0.7	0.586443986510858	0.7	0.59004330108848	0.9
0.7	0.52419914258644	0.7	0.527267846668903	0.98
0.2	0.0925884691532701	1.29086038918498e-63	0.115904034059727	0
0.3	0.10021388088353	1	0.876088583890645	0
0.4	0.0562225445173681	1	0.778623409474994	0
0.8	0.177471987670287	0.76004256328549	0.173256894069309	0.85
1	0.26791500672698	1	0.848241768994151	0
0.9	0.336288793478161	0.9	0.338014017392847	0.86
0.5	0.134324789745733	0.499589396558525	0.135616704728225	0.7
1	0.183486480964348	1	0.779134243046942	0
0.9	0.792969948844984	0.9	0.797518792547082	0.82
0.4	0.254175254376605	0.132	0.217327722244146	0.32
0.6	0.988581793149933	0.6	0.993167713439872	1
0.9	0.171382273780182	1	0.869691936902893	0
0.6	0.0497511615976691	0.850900696174272	0.137225340710467	0.01
1	0.748365552863106	1	0.841499971159417	0
0.5	0.650683152722195	0.5	0.655032691639176	0.91
0.1	0.0651836588513106	0.999999999999992	0.567602310989663	0
0.8	0.177117667393759	1	0.834141557423552	0
0.1	0.727612335467711	0.1	0.732174753665375	0.96
0.7	0.0573997043538839	1	0.667732874721808	0
0.8	0.0889067123644054	1.74016190350157e-47	0.073838185102258	0
0.3	0.630757568404078	0.3	0.633285139099356	0.99
1	0.210382873658091	0.926567185629249	0.0780300868536645	0
0.5	0.00828930246643722	8.11888760428693e-71	0.0490183169047684	0
0.3	0.013392073335126	1	0.886367986269198	0
0.2	0.0266672479920089	0.0123133139184012	0.0595557983093645	0
0.7	0.56287617678754	0.7	0.566820561815529	0.91
1	0.426433541113511	0.904759039687475	0.0598923879574498	0
1	0.437049647094682	1	0.597688270650396	0
0.2	0.688756747404113	0.2	0.692721077474288	0.87
0.4	0.232501514488831	0.400000464323378	0.233259815342943	0.93
0.7	0.855303860735148	0.7	0.859872346326523	0.93
0.4	0.43511580163613	0.4	0.436906980138471	0.94
0.5	0.0100663835182786	0.947253581376732	0.107204306200847	0
0.2	0.660898313159123	0.2	0.664779165600752	0.82
0.1	0.158847271697596	1	0.705098474660711	0
0.1	0.0448233985807747	6.72114461168495e-59	0.0778257794335525	0
0.8	0.270681648747995	0.799999999832002	0.274241290571641	0.8
0.8	0.334312619175762	1	0.853548590551879	0
0.2	0.514155949931592	0.2	0.517164110493061	0.88
0.7	0.203526009339839	1	0.708488240057188	0
0.1	0.179821559693664	0.100243057942793	0.181390079403914	0.71
0.1	0.461733513278887	0.12699999998264	0.45247348497165	0.85
0.5	0.884527093032375	0.5	0.889330580402722	0.98
0.6	0.196188221685588	0.976001797680227	0.620689270047397	0.06
0.2	0.583826499292627	0.2	0.58645346942153	0.85
0.5	0.0168494388926774	0.998871812982568	0.515930535239499	0
0.7	0.0847190599888563	1	0.848742589567307	0
0.2	0.0300289813894778	1.26160680693479e-22	0.0660231236240941	0
0.3	0.166946334764361	4.66353114104012e-55	0.111152451087239	0
0.4	0.309500273084268	0.4	0.311245326445533	0.98
0.2	0.451809812104329	0.2	0.454693769332218	0.81
1	0.0688722820486873	5.30664997323477e-50	0.0484486390128826	0
0.6	0.199297223007306	0.600022713367012	0.20065714670428	0.96
0.9	0.608493894804269	0.9	0.612282551933218	0.69
0.7	0.0552803501486778	0.96903056983716	0.444657991187241	0
0.4	0.242479232605547	0.392000000001177	0.241694903718505	0.92
1	0.281730822985992	1	0.816895310286379	0
0.8	0.139085024595261	2.14166486882175e-60	0.0800455960728565	0
0.5	0.0812789229676127	1	0.923842574735231	0
0.8	0.27761008660309	0.803999999972993	0.286764906332371	0.79
1	0.834737370721996	1	0.862302447651599	0
0.9	0.153194515034556	0.996995252648766	0.654073380231694	0.02
0.7	0.412916530389339	0.7	0.41502871796725	0.99
0.2	0.51221642526798	0.2	0.515105069607102	0.97
0.8	0.0579196896869689	4.39834960186666e-20	0.0661718981673118	0
0.6	0.169806006364524	1	0.918462560469215	0
0.8	0.45807357900776	0.8	0.460874153309528	0.93
0.4	0.0479438856709749	1	0.60614120244094	0
0.3	0.0941620585508645	1	0.62952855136697	0
1	0.239947287365794	0.703992435811297	0.0280815332199176	0
0.1	0.559828966623172	0.1	0.563023111019452	0.72
0.9	0.0355063839815557	1	0.842816186105846	0
0.9	0.2872992195189	0.899999999988094	0.289514811959694	0.64
0.2	0.442507336148992	0.912	0.599028980421022	0.1
0.7	0.569938530912623	0.7	0.5723410320727	0.93
0.1	0.253743991488591	1	0.71331866527781	0
0.3	0.328399656806141	0.3	0.330251650328684	0.94
0.3	0.707556025357917	0.3	0.711292052489102	0.91
0.6	0.403146849479526	0.6	0.405439489862601	0.97
0.2	0.0804682890884578	1	0.782967335691715	0
0.9	0.729982236400247	0.9	0.732771633659919	0.99
0.6	0.0154145441483706	1	0.890805573288234	0
0.6	0.0149199743755162	1	0.950680937424736	0
0.5	0.435568502638489	0.5	0.439555907642236	0.89
0.8	0.644107839791104	0.8	0.647227748140496	0.89
0.6	0.0238188721705228	1	0.6238689502572	0
0.9	0.388608719687909	0.9	0.391890832140504	0.7
0.9	0.369327048305422	0.902	0.380297996139284	0.77
0.6	0.867049967404455	0.6	0.872214909474915	0.94
0.3	0.1470550771337	1	0.716022533135787	0
0.8	0.249048619996756	0.79999999672622	0.251421684347373	0.82
0.7	0.214046649634838	6.60901461431699e-40	0.122791375427435	0
0.4	0.066689804662019	1	0.825824401135712	0
0.9	0.594865311169997	0.9	0.596566273243692	0.66
0.7	0.392526846844703	0.7	0.395298830376294	0.91
1	0.54100398067385	1	0.889243877978508	0
0.2	0.601750989444554	0.2	0.606004628497657	0.89
0.2	0.192119572777301	0.200069870224489	0.192827125634833	0.85
0.6	0.256749119842425	0.599995607182108	0.257906772895724	0.94
0.5	0.771271880250424	0.5	0.774827372434782	0.95
1	0.176715174457058	1	0.818758548315533	0
0.2	0.243924730224535	0.196	0.243940936643501	0.89
0.6	0.56692889588885	0.6	0.570612965387528	0.93
0.6	0.701087275752798	0.6	0.705471834507109	0.98
0.1	0.159364919643849	0.07869111968309	0.161423854606015	0.59
0.4	0.561751741217449	0.4	0.566019973168523	0.9
0.7	0.442649128381163	0.7	0.4436482426592	0.94
0.9	0.903319803066552	0.9	0.908916776597548	0.92
0.3	0.60739112785086	0.3	0.610618165505807	0.92
0.8	0.140561184845865	0.0320002694175572	0.0894712716072565	0.04
0.6	0.409945908933878	0.6	0.412190939525221	0.96
0.1	0.363943626405671	0.1	0.364649038692504	0.76
0.9	0.391180927865207	0.904	0.411245145358123	0.67
0.8	0.409653327893466	0.8	0.41243272233307	0.89
0.4	0.774733228376135	0.4	0.77899386619924	0.97
0.8	0.67600413504988	0.8	0.679888707789005	0.81
0.7	0.526828876230866	0.7	0.530211274186652	0.9
1	0.325191591167822	1	0.760757358871774	0
0.5	0.169629854382947	0.295059112684877	0.155191349078252	0.56
0.5	0.0581101672723889	1	0.864369670426253	0
0.3	0.303441284457222	0.3	0.305296091069252	0.91
0.2	0.232596337329596	0.200054944011114	0.23251519876874	0.78
0.2	0.409925734391436	0.2	0.412177353132234	0.84
1	0.337088450556621	1	0.905604785740603	0
0.2	0.155215295031667	0.0579439333720644	0.162750588240841	0.25
0.4	0.185807958710939	0.400130627483131	0.186197933637345	0.94
0.2	0.23037075647153	0.199999564449241	0.231727954174643	0.85
0.1	0.165801679249853	1	0.632722779324427	0
0.8	0.0564320182893425	2.52250226552066e-30	0.0632846059803023	0
0.4	0.0541944650467485	1	0.672374706638238	0
0.9	0.260515665868297	1	0.80552044477754	0
0.5	0.231097811367363	1	0.84245233483131	0
0.5	0.330865856492892	0.51	0.340034543982998	0.89
0.9	0.216723174322397	0.999000000000011	0.725511994649733	0
0.2	0.641641044756398	0.2	0.645273053921799	0.89
0.8	0.933218345046043	0.8	0.937774513985549	0.97
0.6	0.558458440471441	0.6	0.563038109840447	0.89
0.5	0.0737600347492844	1	0.95001460652777	0
0.8	0.0309574769344181	9.31076360570846e-93	0.116997251050776	0
0.3	0.404208995169029	0.3	0.40533190905795	0.96
0.6	0.165834828745574	3.1074212465259e-38	0.121576483723888	0
0.3	0.240860587451607	1	0.642025897255905	0
0.2	0.163537902990356	0.200353361349673	0.164341183687803	0.9
0.8	0.678215221734717	0.8	0.682950478115202	0.82
0.4	0.517652815207839	0.4	0.520094638834022	0.97
0.9	0.519153226399794	0.9	0.522032590853556	0.8
0.2	0.303644845029339	1	0.655898863109674	0
0.6	0.0815642289817333	1	0.763801775737631	0
0.1	0.0690888832323253	0.00403760591239198	0.098912648015086	0.01
0.1	0.33746611722745	0.1	0.340393733750688	0.67
0.5	0.101247011451051	1	0.940573795179844	0
0.4	0.0684322763700038	1	0.740361698402928	0
0.5	0.691787219373509	0.5	0.695860494085005	0.93
0.6	0.104867665795609	0.598464704080911	0.106755032244303	0.35
0.1	0.256670675473288	0.100000000918617	0.257376043785752	0.75
0.6	0.767827877542004	0.6	0.77106681626827	0.95
0.1	0.428052306408063	0.1	0.431418598843586	0.7
0.5	0.190628901589662	0.499936198652202	0.19180567037098	0.95
0.3	0.0938832187093794	0.302684710414625	0.0956859985791227	0.31
0.7	0.566573884570971	0.7	0.569381070562482	0.96
0.2	0.174902807921171	0.823946421063584	0.360343643961953	0.17
1	0.0506141360383481	1	0.607053615615398	0
0.2	0.295532254036516	0.199999999999986	0.297373894314424	0.79
0.6	0.0785762306768447	1	0.724639005550027	0
0.6	0.507419648813084	0.6	0.510270679266745	0.9
0.8	0.386710958788171	0.8	0.388122153615217	0.9
0.2	0.281849698862061	0.984	0.597023100844051	0.02
0.3	0.16594841144979	0.0330000776428625	0.165866713001558	0.11
0.6	0.0435567034874111	1.22640742942159e-41	0.0655951563157437	0
0.7	0.1281959337648	0.727724265733084	0.143121797362206	0.52
0.1	0.4811212469358	0.1	0.483469923381565	0.88
0.2	0.50420399592258	0.2	0.506758618581277	0.99
0.4	0.359844294376671	1	0.77655452191437	0
0.2	0.0432987862732261	1.85212469040461e-68	0.0746277601577706	0
0.8	0.510238679125905	0.8	0.513169442448882	0.9
0.5	0.243331619538367	0.500002158820618	0.244853329085777	0.89
1	0.0593634098768234	1	0.856749741040898	0
0.9	0.66804083972238	0.9	0.672096842964782	0.91
0.6	0.870802200865	0.6	0.875124129707317	0.96
0.7	0.900728567736223	0.7	0.905560661756325	0.95
0.3	0.375564069487154	0.3	0.377851464444547	0.91
1	0.795963762095198	1	0.81127000130857	0
0.4	0.107991926604882	0.72370208581062	0.210083843411356	0.19
0.7	0.268109154887497	0.700000047843009	0.270545292985146	0.9
0.3	0.633517118869349	0.3	0.637198890509053	0.96
0.5	0.146149076987058	1	0.712100284955964	0
0.6	0.155852590920404	0.0180908238195104	0.121457787418648	0.02
0.6	0.221917702350765	1	0.905434638310003	0
1	0.369268005946651	1	0.614899132974612	0
0.1	0.00471768481656909	0.000518409456998459	0.0533016532108816	0
0.6	0.652620545821264	0.6	0.655982585515562	0.95
0.4	0.241516663925722	0.24	0.221789791173185	0.56
0.9	0.0127077579963952	9.59817042014164e-165	0.0291319024123809	0
0.3	0.094735223101452	0.305412023286233	0.0947990602011155	0.31
0.9	0.0259696624707431	3.48351731971538e-93	0.137764924777499	0
0.8	0.738578140968457	0.8	0.743475557693114	0.81
0.1	0.589654982788488	0.1	0.593727381761497	0.72
1	0.640490306774154	1	0.85528643659616	0
0.9	0.639774156734347	0.9	0.644074693663437	0.68
0.4	0.451478869421408	0.4	0.453984079698736	0.87
0.1	0.254893087083474	0.621889926230567	0.213190125587986	0.32
0.2	0.362213929882273	0.2	0.364180143208836	0.88
0.2	0.012998492224142	0.189561558976582	0.0436931239901502	0
0.1	0.00545986671932042	1	0.821596672870617	0
0.2	0.237765725003555	1	0.739789781509864	0
0.6	0.0329034249298275	6.7946330266433e-157	0.0241280989838707	0
0.8	0.106226297328249	5.62490697193492e-33	0.0735688356652933	0
0.2	0.438386918511242	1	0.640404446299075	0
0.5	0.297014458104968	0.500000000001262	0.299666654860603	0.94
1	0.436090885661542	1	0.983355405416568	0
0.6	0.39837515167892	0.6	0.401901904909578	0.89
1	0.563707429915667	1	0.876542649001997	0
0.7	0.348021227633581	0.7	0.350052713181073	0.97
0.6	0.00640839780680835	0.292557457317083	0.0324543212079365	0
0.5	0.869950621854514	0.5	0.874993892405677	0.97
0.5	0.609328438295051	0.5	0.612552871502565	0.92
0.7	0.0333128585480154	1	0.761557823170516	0
0.1	0.418270400725305	0.1	0.419846954849184	0.76
0.7	0.124985723523423	0.696791419187873	0.125141246871769	0.61
0.2	0.680031191557646	0.2	0.684008087323069	0.9
0.1	0.604110231855884	0.1	0.609036489407522	0.67
1	0.19833539170213	0.869303466004502	0.0416455231408272	0
0.3	0.580405812943354	0.3	0.583700128472253	0.92
0.7	0.437530013499781	0.709	0.450135011448968	0.84
0.5	0.316234229831025	0.725	0.476673604201534	0.49
0.7	0.624045558506623	0.7	0.627596780898759	0.91
0.7	0.0332543826662004	1	0.942394700347685	0
0.2	0.103288058657199	1.04420538576156e-43	0.126739679807035	0
1	0.0655385586433113	0.245409019251651	0.0289673242115241	0
1	0.412296827882528	1	0.68618004967389	0
0.2	0.0463674103375524	1.2944116795278e-98	0.0997169350677382	0
0.6	0.693084671394899	0.6	0.697081351672054	0.92
0.4	0.267199776601046	1	0.658464405248901	0
0.5	0.673853434855118	0.5	0.677254130935543	0.92
0.8	0.387559100752696	0.8	0.390128989826017	0.8
0.7	0.903927094535902	0.7	0.908510429733543	1
0.3	0.296303429175168	0.3	0.298455500043284	0.92
1	0.351468396140262	1	0.930635692500823	0
0.3	0.346607622457668	0.314	0.352483018792904	0.94
0.7	0.434831474674866	0.7	0.437844850123188	0.93
0.1	0.0929586179554462	0.109926085489692	0.0910553640039976	0.26
0.1	0.0235468505416065	1	0.654367759032688	0
0.9	0.116987581830472	1	0.80094825000027	0
0.7	0.178088275017217	1	0.930188197632461	0
0.4	0.00941626564599574	1	0.790735326876309	0
0.7	0.110633802367374	1	0.895728714025465	0
0.6	0.466087107080966	0.6	0.468443930484237	0.92
0.5	0.112304210662842	0.61248073113971	0.119801794014768	0.42
0.6	0.799697340233251	0.6	0.804357579327553	0.92
0.4	0.709182333899662	0.4	0.712824005595736	0.92
0.7	0.508273514918983	0.7	0.511543793111674	0.96
0.2	0.579131771810353	0.2	0.582574995100224	0.84
0.1	0.603604783304036	0.1	0.607277077917768	0.71
0.8	0.186103523941711	1	0.730463795788474	0
0.4	0.283354796236381	1	0.768434439880202	0
0.5	0.398753904737532	0.5	0.401215719033055	0.96
0.8	0.557757938979194	0.8	0.559226171141437	0.98
0.5	0.00600535026751459	2.48196547541202e-36	0.051987532986092	0
0.1	0.0404655765742064	0.105187548506	0.0580895699025272	0
0.7	0.479040858102962	0.703	0.486977406775128	0.88
0.8	0.0616355589590967	1.2892394706647e-56	0.0603005274839354	0
0.5	0.257740432396531	0.989999999999962	0.668522621514611	0.01
1	0.47565104928799	1	0.806878296982732	0
0.8	0.367000530473888	0.8	0.369031165283181	0.89
0.7	0.557110578287393	0.7	0.558949060037752	0.93
0.1	0.181748514063656	0.946000020710883	0.437985422831174	0.06
0.6	0.0998004353605211	4.66199348425671e-49	0.0930213272866431	0
1	0.287385066971183	0.862351142472512	0.0412840454841043	0
0.2	0.0137044368311763	0.28600629589033	0.0327641758457426	0
0.5	0.284703654935583	1	0.726877819137255	0
0.3	0.0373088363558054	0.257314360975717	0.0509580330435983	0.07
0.6	0.680944785708562	0.6	0.684886676904569	0.95
0.6	0.447661140700802	0.6	0.449889516457565	0.9
0.1	0.692940910113975	0.1	0.696297886176941	0.82
0.1	0.395963061833754	0.1	0.398896517956121	0.78
0.4	0.617833851836622	0.4	0.621632682276475	0.89
0.4	0.242024168372154	0.399999992164157	0.24418545370886	0.87
0.1	0.212186853867024	0.0999771235319718	0.212817955321218	0.82
0.7	0.319876357214525	0.399	0.244221961636875	0.57
0.2	0.051186392782256	0.27197051618937	0.0545987094406406	0.05
0.3	0.242372633656487	1	0.780539746305215	0
0.6	0.0756297470070422	4.29639697037779e-129	0.0700272169134654	0
0.7	0.17388198687695	1	0.743642208310928	0
0.3	0.416761537548155	1	0.67917188898929	0
0.1	0.696768898516893	0.1	0.701561595956902	0.8
0.7	0.145616029854864	0.707821670661255	0.156078313383287	0.74
0.4	0.474416661076248	0.4	0.477196614766511	0.94
0.3	0.0567803720477968	6.25370763939932e-64	0.0854292453438757	0
0.6	0.279252219479531	0.324	0.225676363712615	0.52
0.2	0.30780452513136	0.2	0.310078529881495	0.92
0.7	0.351937576197088	0.7	0.354988884470934	0.9
0.4	0.280675136484206	0.40000000020902	0.282817096519738	0.88
0.9	0.102256591897458	1	0.711394747458926	0
0.1	0.944387446390465	0.1	0.949526077783265	1
0.2	0.196458531543612	0.106000116566481	0.195539760185328	0.47
0.8	0.114638982806355	0.795479880763333	0.115287928368735	0.42
0.9	0.405648225918412	0.9	0.408741350452583	0.74
0.5	0.937112928833812	0.5	0.942681065458784	1
0.3	0.114372218493372	0.999999999999435	0.569337133378052	0
0.9	0.202686579665169	0.00900000000174603	0.079516227968401	0.01
0.6	0.734848267631605	0.6	0.738642773697945	0.98
0.4	0.682306136237457	0.4	0.686091461524998	0.88
1	0.22543661785312	1	0.903869492302143	0
0.3	0.138690531952307	0.301076872774137	0.140087747626718	0.76
0.6	0.589308912865818	0.6	0.592875855183818	0.92
0.4	0.128545919433236	1	0.635205276788089	0
0.3	0.327195483259857	0.3	0.328998636910143	0.96
0.1	0.299857517704368	0.100000000000033	0.303045721212994	0.72
0.2	0.366466082865372	0.2	0.367889565733585	0.9
0.5	0.31220968789421	1	0.715712029512028	0
0.3	0.117033297196031	0.309517961076301	0.11813852388482	0.4
0.1	0.898069661809132	0.1	0.902351785792793	0.87
0.3	0.352345383027568	0.58	0.459965579846022	0.54
1	0.71658760914579	1	0.977553743977569	0
1	0.00825358042493463	0.760742767603434	0.0291351640585629	0.17
0.7	0.143242416204885	1	0.85742952154833	0
0.1	0.466171187581494	0.1	0.467905956336479	0.79
0.3	0.199990317458287	1	0.715520113771758	0
0.1	0.431700461078435	0.1	0.434063546475604	0.7
0.1	0.162755507277325	0.100190563372235	0.163957850142018	0.69
1	0.00244482909329236	1	0.855880242575554	0
0.1	0.010218754876405	0.471171032601092	0.0297009089899648	0
0.3	0.683417445747182	0.3	0.687567782411582	0.95
1	0.930792107712477	1	0.997329635387862	0
0.5	0.835500704823062	0.5	0.840689167383746	0.97
0.8	0.840308416867629	0.8	0.844747531165679	0.88
0.5	0.197257380234078	0.499987853830515	0.198428038993505	0.92
0.6	0.122585426550359	0.599667360841198	0.123080203657487	0.54
0.9	0.434420069912449	0.9	0.436978225999607	0.84
0.3	0.792644566623494	0.3	0.797302537372722	0.9
0.3	0.213409437797964	0.300096641666357	0.214519179673014	0.88
0.2	0.159538765670732	0.200287231655186	0.160971046173983	0.79
1	0.382127647986636	1	0.778676654226786	0
0.8	0.485753072192892	0.8	0.489065719356158	0.78
0.5	0.695686728460714	0.5	0.699728197902887	0.96
0.7	0.394024857552722	0.7	0.3972034566242	0.8
0.2	0.334636540850624	0.2	0.336448167935303	0.92
0.6	0.497728310758248	0.6	0.501327104180754	0.88
0.7	0.294950892915949	1	0.754512393533656	0
0.6	0.317949540680274	0.6	0.319922984119397	0.95
0.4	0.223202005727217	0.400005256745091	0.224515565888899	0.91
0.6	0.494249467970803	0.6	0.496209783841559	0.97
0.7	0.284330563154072	0.822999999999764	0.457096020323064	0.53
0.6	0.280540902167559	0.600000000000224	0.282408198806211	0.94
0.2	0.219128395197913	0.20000000598395	0.220464597418234	0.89
0.9	0.344294025097042	0.9	0.346535988166266	1
0.7	0.209098668536171	0.700015394495181	0.210404285894044	0.85
0.7	0.311618673615158	0.700000000001095	0.313200840759907	0.92
0.4	0.19073305116035	1	0.702464741725866	0
1	0.206338157877326	1	0.60513072993915	0
0.4	0.683256273856387	0.4	0.687664249704086	0.88
0.3	0.574401748133823	0.3	0.578349840668167	0.87
0.5	0.515294855227694	0.5	0.518433196027986	0.94
0.3	0.227384260389954	0.300000137542239	0.227397532863676	0.89
0.3	0.306321045383811	0.300000000039216	0.307448342725765	0.88
0.8	0.799994339933619	0.8	0.805424511295307	0.94
0.3	0.299186254385859	0.300000000000035	0.300029006630465	0.87
0.3	0.762377694947645	0.3	0.766590366629881	0.95
0.7	0.678853052668273	0.7	0.682761275432921	0.97
1	0.577090863836929	1	0.96250774673954	0
0.4	0.352894165553153	0.4	0.354894135468719	0.94
0.5	0.763113270048052	0.5	0.767630030602706	0.93
0.8	0.37351385760121	0.8	0.375763296530659	0.83
0.9	0.183312305249274	0.901751910240671	0.193136664295593	0.72
0.1	0.451025872956961	0.1	0.452774112373677	0.81
0.3	0.106371452566236	1	0.720426924014369	0
0.8	0.288730864645913	0.799999999999759	0.290484340942547	0.81
0.9	0.103283744072542	0.891541808584847	0.101919325030242	0.32
0.2	0.0899092061445117	1	0.668828532341236	0
0.6	0.318610728252679	0.6	0.320528998650955	0.95
0.3	0.656136443605646	0.3	0.660329000623371	0.85
0.7	0.370426275301725	0.7	0.372502954475861	0.94
0.7	0.197773067513481	1	0.839190221246325	0
0.9	0.654125805012882	0.9	0.657676623621529	0.99
0.2	0.0467226663604379	1	0.810934697711424	0
0.3	0.67557720374316	0.3	0.679060073739351	0.91
0.9	0.0319995197933167	0.999999999996798	0.559127796957076	0
0.2	0.151267692679539	0.176734301337933	0.153535318994082	0.78
0.2	0.0141503864433616	0.377847554092436	0.0347984826777419	0.01
0.6	0.161271818913519	1	0.91089321216184	0
0.2	0.164420584682375	0.199783519200284	0.165128388403533	0.83
0.7	0.474903023103252	0.7	0.477289979989076	0.99
0.2	0.0834557365160435	0.00401601730395842	0.113909459265511	0
1	0.352681341581047	1	0.793885376121902	0
0.2	0.357881322735921	0.2	0.359507308944983	0.84
0.8	0.0476591412443668	2.99861700615207e-179	0.0664116362404932	0
1	0.0213896895293146	0.872382680538464	0.062750789778492	0.01
0.4	0.213059693109244	0.399987875179368	0.213551876277198	0.89
0.4	0.068350134883076	0.410810933921945	0.0703563256303088	0.06
0.4	0.607327272417024	0.4	0.611387099521531	0.86
0.4	0.385419307276607	0.4	0.387799047959123	0.97
0.6	0.0246953158639371	1	0.880547504775466	0
0.2	0.468389023561031	0.2	0.470936957798066	0.87
0.7	0.231398010393605	0.028	0.130800956026478	0.04
0.7	0.406068663811311	0.7	0.408848174341693	0.91
0.8	0.392349641537294	0.8	0.393477133355169	0.86
0.9	0.285005163867027	1	0.793108846927352	0
0.4	0.314467642456293	0.694	0.474343126454998	0.49
1	0.229004379827529	1	0.824337479689665	0
0.7	0.215622550342232	1	0.766404473081394	0
0.8	0.0711684343405068	0.252033327743024	0.0661585798736529	0.04
0.3	0.579808041686192	0.3	0.582158973971738	0.94
0.6	0.094635795103386	1	0.885258173805077	0
0.2	0.380682381102815	0.2	0.382434597073966	0.89
0.2	0.286278568208218	0.200000000000054	0.286643127634722	0.87
0.3	0.646884931251407	0.3	0.650880825259588	0.86
0.3	0.133733896771446	0.30738477782825	0.134445547909533	0.68
0.5	0.350142491981387	0.5	0.35234229644383	0.96
0.8	0.212355757132173	0.512000183759578	0.170162345033801	0.59
0.2	0.104274761397392	0.0729027757249255	0.115664259493861	0.21
0.8	0.638923183316365	0.8	0.642929880553551	0.92
0.9	0.0222576141823083	2.65532074338411e-86	0.113987241890182	0
0.3	0.170063202502206	1	0.690708664319624	0
1	0.0746979319956154	3.86912732049165e-17	0.0514728289113985	0
1	0.115445403382182	3.21500082639662e-27	0.0526667157078857	0
0.6	0.355062362737954	0.6	0.356728965786067	0.96
0.7	0.679311251733452	0.7	0.684210161617685	0.85
0.3	0.188902782276273	1	0.629607528526936	0
0.8	0.334218849660829	0.8	0.335401071609125	0.9
0.6	0.155662250239402	0.599576080849434	0.156320489461705	0.92
0.5	0.00565984845161438	1	0.607417629840783	0
0.6	0.560417512431741	0.6	0.562239425414579	0.95
0.1	0.150371691444889	0.0836104622448111	0.152894093437342	0.58
0.1	0.245697722537443	0.100000054589287	0.246901616223524	0.77
1	0.537334885448217	1	0.598132259937821	0
0.2	0.186896779574454	1	0.627947226388238	0
0.5	0.635219884570688	0.5	0.638798258381059	0.92
0.1	0.518649526173249	0.1	0.521474661451363	0.96
0.5	0.153726284625009	1	0.917819694404137	0
0.3	0.250479198992252	0.30000458591719	0.251686482843995	0.89
0.2	0.766401820117608	0.2	0.770676598727577	0.94
0.3	0.294597724219784	0.299999999997583	0.296102084121831	0.92
0.2	0.346585927065462	0.2	0.348436898875176	0.88
1	0.122534273192286	1	0.78176800531049	0
1	0.130977817578241	1	0.916150420539937	0
0.8	0.17990178335458	0.0319999971418779	0.0985372418051864	0.04
0.8	0.257593937916681	1	0.880071346559362	0
0.8	0.0646992393303663	1	0.769515192118454	0
0.8	0.66061020293273	0.8	0.665080286603307	0.84
1	0.365320993121713	0.474991316418533	0.0290019526669086	0
0.5	0.223537211306393	0.02	0.167458981710849	0.04
0.2	0.315911392215639	0.199999999999963	0.317386803418344	0.91
0.4	0.459399563260376	0.916	0.674246145104753	0.11
0.5	0.456555920885876	0.5	0.458349296438103	0.96
0.3	0.00688232807442546	1	0.871672445637077	0
0.2	0.307976030278951	1	0.705316360275287	0
0.4	0.214226544601843	1	0.772688948487112	0
0.3	0.2155009820126	0.300091159709746	0.216647296375262	0.89
0.9	0.0149274482391775	0	0.0916163168786992	0
0.8	0.646593242650852	0.8	0.649907758708065	0.89
0.5	0.0616059659514576	1	0.877965544534614	0
0.7	0.753820502432063	0.7	0.758804023228404	0.92
0.8	0.364796990994364	1	0.863698960683001	0
0.4	0.712926737731323	0.4	0.716376333166773	0.94
0.6	0.0975054756272584	3.44494810802711e-46	0.0942488294856478	0
0.9	0.555726681603119	0.9	0.55874453792228	0.94
0.6	0.722814424196258	0.6	0.726604999483999	0.99
0.4	0.000532404519617558	0.217771626799541	0.0354869067062358	0
0.7	0.129860045854002	0.656544310463338	0.127985202984342	0.67
0.2	0.249198936624452	1	0.679609709936544	0
0.3	0.0799523591995239	0.309865132727797	0.0809822212866414	0.16
0.7	0.0637621658388525	0.672241121592261	0.0669050979676075	0.15
0.8	0.886638345662504	0.8	0.891362214502319	0.93
0.3	0.138990031089634	1	0.587401244431404	0
0.8	0.00591138331219554	1	0.860011486965366	0
0.1	0.227060463977978	0.180989729674285	0.213204122403182	0.68
0.1	0.0722996189724654	1	0.76009780568175	0
0.4	0.0446555942762643	0.394271804803085	0.0499704676491283	0.02
0.6	0.363935883855447	0.6	0.366510779398588	0.96
0.1	0.509277587290853	0.1	0.512420993962163	0.86
0.1	0.723496920196339	0.1	0.726011681761083	0.85
0.2	0.119694991968572	0.00412921662673886	0.143346732083342	0
0.3	0.312540941406041	1	0.710264453440666	0
0.5	0.0494145345874131	0.488800594431256	0.0535089094660088	0.08
0.9	0.406404174631462	0.9	0.409699880690268	0.65
1	0.104817742481828	1	0.733786637624998	0
0.5	0.423616976710036	0.5	0.425114359461303	0.87
0.6	0.0324963689781725	1	0.927166573303431	0
0.2	0.358774704160169	0.2	0.359144260164916	0.85
0.1	0.650738214375451	0.1	0.653246438060699	0.74
0.5	0.128057474968955	0.920935018472223	0.479039746166294	0.08
0.2	0.292692958610132	1	0.663153259197801	0
0.3	0.00747339148074389	1	0.617505543903003	0
0.5	0.00381765537895262	0.000126156155026972	0.055339386108888	0
1	0.442802977282554	1	0.72613814529	0
0.4	0.270466073649004	0.400000000281029	0.27263539317217	0.91
0.4	0.777902256697416	0.4	0.78187114591266	0.92
0.3	0.789554270915687	0.3	0.794749919298953	0.9
0.8	0.00474036834202707	0.7067508302628	0.0363363149542499	0
0.8	0.283436123747379	1	0.882033160925194	0
0.9	0.602511079283431	0.9	0.605470715580692	0.72
0.5	0.0995640554465353	1	0.796631324461744	0
0.3	0.164967821445316	9.84702818189366e-30	0.16632807295368	0
0.7	0.140051637543365	1	0.668866954077384	0
0.1	0.356226003961638	0.1	0.356047791385135	0.66
0.7	0.467819385696203	0.7	0.470802467997596	0.92
0.8	0.697910323273391	0.8	0.702981843194021	0.89
0.7	0.0712420451454818	1	0.899940879685984	0
0.2	0.0777392170857638	0.211746107435451	0.0778555877266699	0.21
0.2	0.231404107762501	0.199997800377526	0.233034135125931	0.85
0.2	0.0598846992943436	0.998635106064757	0.618061592891342	0
0.9	0.202539098914713	0.93201614089717	0.353606148339483	0.47
0.4	0.224110044538975	0.400000001901208	0.224697257723767	0.96
0.9	0.623283701017499	0.9	0.626569591316901	0.75
0.7	0.114025762770325	1	0.703835295765815	0
0.3	0.13061560690403	0.391231830123976	0.125840974012675	0.5
0.3	0.130846452200785	0.301475565412018	0.130504570243772	0.61
0.9	0.800794403068721	0.9	0.806382105611646	0.76
0.2	0.128664038609713	1.87882044057155e-31	0.145702016748826	0
0.7	0.336737722624093	0.7	0.337943818519734	0.95
0.6	0.0101800027769059	0.567459073389872	0.0329225844410096	0.01
0.4	0.100038186414167	0.401238327648705	0.101530562676908	0.25
0.2	0.38848570920527	0.71199999999991	0.513830120070227	0.33
0.3	0.214522436028346	0.299997804632627	0.216073131714264	0.93
0.8	0.364798441063613	0.802	0.371186935160443	0.84
0.6	0.721176979597658	0.6	0.725898871280412	0.94
0.8	0.295491802040488	0.799999999999962	0.296789003753775	0.84
0.3	0.212520839413628	1	0.631960162469129	0
0.7	0.374464175198227	0.7	0.377506751783883	0.91
0.2	0.0335506517440081	1	0.893006225955313	0
0.5	0.296948535833508	0.499999999999951	0.299328737339457	0.92
0.7	0.353592348983511	0.7	0.355848123687633	0.89
0.2	0.271942436695099	0.200000000000011	0.274082194667942	0.79
1	0.211820651544258	0.204250554549239	0.0280353345022859	0
0.1	0.0920076631009579	2.06678979987547e-51	0.118851556284101	0
0.7	0.375961069250479	0.7	0.378670548203245	0.92
0.2	0.261923623969778	1	0.644808774085206	0
0.8	0.0428202692419291	1	0.924395904708221	0
0.6	0.396068630507216	0.988	0.767300403553386	0.02
0.7	0.316311069997028	0.7	0.318254947809312	0.93
0.1	0.0522872316651046	0.232081405001544	0.0506997880110773	0.09
0.9	0.471464191796258	0.9	0.474178484460347	0.64
0.6	0.189209888223559	0.600222695306406	0.190723230653904	0.94
0.2	0.276211534393951	1	0.743893649969658	0
0.5	0.446500588674098	0.5	0.448781032061686	0.93
0.7	0.723907985957339	0.7	0.728094908403107	0.94
1	0.114732500631362	1	0.548679626255933	0.01
0.4	0.30699352058582	0.399999999918292	0.308900724263592	0.89
0.6	0.714371049776673	0.6	0.71824459544071	0.94
0.9	0.0897810270544142	1	0.803236351709501	0
0.8	0.453284998890013	0.8	0.456611474836473	0.88
0.8	0.238914913497865	0.800000016934897	0.240842671034606	0.85
0.3	0.00725566223263741	1	0.66215702540408	0
0.3	0.236795099684969	1	0.670244101779171	0
0.6	0.0756211907137185	0.608203019315582	0.0785443637756616	0.14
0.3	0.0666441295761615	2.70178290740114e-75	0.10801896888357	0
0.6	0.55103429662995	0.6	0.553857622288732	0.95
0.8	0.394142876379192	0.8	0.397144444167414	0.83
0.8	0.506320850457996	0.8	0.508840878916305	0.85
0.9	0.3996467506513	0.9	0.402245329072665	0.88
0.5	0.543437361484393	0.5	0.54663635997692	0.94
0.6	0.25308843376115	1	0.885591415438417	0
0.5	0.131678623147309	0.500291147769523	0.132957439957386	0.68
0.5	0.0232608439400792	1	0.788780383469958	0
0.1	0.44982532854192	0.1	0.452264506939986	0.82
0.3	0.486682350747287	0.3	0.488787540899257	0.9
0.7	0.139833104796708	0.699283603550752	0.139912691357327	0.76
0.4	0.159568148199469	1	0.866122835359788	0
0.7	0.192870068131015	0.699910010956087	0.194318543451144	0.9
1	0.190327171469107	0.762633234939547	0.0316663255130275	0
0.9	0.392096821917221	0.988	0.80665255300969	0.09
0.6	0.284277938073501	0.600000003573464	0.285832803946211	0.86
1	0.253018256509677	1	0.980527279526497	0
0.3	0.299862861866131	0.300000000000002	0.301442554218393	0.94
0.7	0.44710234599188	0.7	0.448719422702912	0.92
0.9	0.225713381310925	0.89995112689425	0.227736902268625	0.66
0.5	0.735264823306352	0.5	0.73922545108408	1
1	0.589589598355815	1	0.996330567754843	0
0.1	0.242277117446065	0.1	0.242939283057954	0.86
0.2	0.0140587366186082	0	0.0851045752083801	0
0.5	0.727959503186867	0.5	0.732330114404571	0.92
0.8	0.438865235308185	0.8	0.441447439255141	0.88
0.1	0.635645759757608	0.1	0.638357924403035	0.87
0.1	0.28456042939797	0.0999999999987729	0.287646747863427	0.67
0.5	0.617616494884714	0.5	0.621560401656651	0.9
0.1	0.124052505008876	0.103642819386957	0.125658816669888	0.51
1	0.181157162645832	5.5443003568935e-40	0.0501809285089427	0
0.9	0.0481793479993939	0.739166773239864	0.0495729275624913	0.05
0.7	0.582060506334528	0.7	0.585952344621533	0.82
[truncated: 3,001 more rows]
