# Supplementary material for: Integrative single-cell omics analyses reveal epigenetic heterogeneity in mouse embryonic stem cells
Source: PLoS Comput Biol. 2018 Mar 21;14(3):e1006034. doi: 10.1371/journal.pcbi.1006034 (PMC5862410; doi:10.1371/journal.pcbi.1006034)
Supplement: S1 Appendix — (ZIP) [file pcbi.1006034.s011.zip › S1_Appendix/beta_mixture_model/simul.dat2.txt]

lambda	real.diff	esitmated.lambda	estimated.diff	percison
0.3	0.400591230252758	0.307	0.404861051894746	0.95
0.2	0.0613701122347265	8.35563915537054e-50	0.0916268875729032	0
0.2	0.111761421663687	0.202978820772973	0.11223922464978	0.58
0.9	0.0697568873874843	0.997457583380592	0.5797457393554	0
0.5	0.624504429055378	0.5	0.62787553470453	0.94
0.8	0.139826756436378	0.00799824786727427	0.085916982911105	0.01
0.6	0.157897396013141	0.994000000000004	0.886375160782619	0
0.7	0.243084296351299	0.811000010626043	0.403616354944316	0.52
1	0.668070827843621	1	0.720539326103475	0
0.9	0.389879784546793	0.9	0.392288712029978	0.76
0.4	0.241501807933673	1	0.657994271575387	0
0.4	0.427484684623778	0.4	0.429694692761243	0.97
0.2	0.695774004794657	0.2	0.699196258453869	0.85
0.3	0.401564801344648	0.3	0.404473208161798	0.91
1	0.142249053576961	0.527462714778531	0.0275715568242917	0
0.8	0.326267189346254	1	0.86027905043777	0
0.8	0.265662926947698	0.951999999681498	0.618026738464763	0.18
0.2	0.131456843810156	1	0.713239607822159	0
1	0.387239705072716	1	0.709504089808741	0
0.3	0.246109378756955	0.297000000000001	0.246228378955033	0.94
0.6	0.839317193254828	0.6	0.844384137567792	0.94
0.1	0.394898881902918	0.999999999999976	0.576819643850719	0
0.3	0.0726767033338547	0.318336508561472	0.0740222320996934	0.15
0.6	0.542237671324983	0.6	0.545414208030611	0.9
1	0.0877059777267277	1	0.981442830759463	0
0.9	0.145412281621248	0.99899866400947	0.658895542789406	0.01
0.2	0.504291644552723	0.2	0.507259594498304	0.88
0.7	0.652952393284068	0.7	0.655886702099939	0.91
0.1	0.62529780715704	0.1	0.630083304169646	0.75
0.6	0.189640372991562	1	0.683297562175497	0
0.8	0.558465043082833	0.8	0.560054008560722	0.95
0.3	0.475495256949216	0.384	0.499266838884102	0.81
0.8	0.3121826518327	0.996	0.785442162333154	0.02
0.3	0.149701759684831	1	0.674520098127	0
0.7	0.732500454643741	0.7	0.736599446320706	0.93
0.2	0.02431022352539	1	0.626671497805813	0
0.8	0.296721690101549	0.799999999993554	0.298325007423996	0.83
0.8	0.209290372440591	0.800091169842982	0.210873159617018	0.89
0.6	0.850783919915557	0.6	0.8550169360501	0.96
0.4	0.395597936119884	0.4	0.397695548747453	0.97
0.2	0.0615282175131142	0.63464528656586	0.0703518890449808	0.02
0.6	0.323163829976693	1	0.864958381078763	0
0.9	0.288536751409993	0.997	0.770653404405378	0
0.8	0.557230388978496	0.8	0.559690775772094	0.89
0.9	0.135050318669528	1	0.817609203120902	0
0.5	0.282329893205315	0.23	0.230109394627155	0.46
0.2	0.777115516597405	0.2	0.781105439770067	0.89
0.1	0.52845946745947	0.1	0.531316419659777	0.88
1	0.166723147500306	1	0.552821426933898	0
0.1	0.221308523789048	0.639998201276192	0.223213581670054	0.29
0.2	0.288924790453166	0.200000000077901	0.289573556255845	0.9
0.4	0.157147396821529	0.466422195174896	0.165029130893824	0.78
0.3	0.628890517633408	0.3	0.632614798418681	0.91
0.5	0.0899834183510393	0.49296721647496	0.0915680167025763	0.27
0.1	0.436276631895453	0.1	0.43807971641891	0.83
0.7	0.485014584613964	0.7	0.486914468451745	0.9
0.1	0.25671753520146	0.1	0.258953355378413	0.78
0.5	0.370010266080499	0.5	0.371146218156105	0.92
1	0.399060225114226	1	0.555886087280862	0
0.9	0.673818525625393	0.9	0.67676211176769	0.86
0.2	0.275517652975395	0.2	0.276736142607937	0.9
1	0.659770942060277	1	0.661119788808093	1
0.9	0.24538159254007	1	0.868153897981726	0
0.2	0.477709399769083	0.2	0.479548068779355	0.93
0.8	0.192988118156791	0.800158958756943	0.193576030653181	0.84
0.2	0.591070825932547	0.2	0.593907539574501	0.91
0.6	0.115580714074895	1	0.95005145398612	0
1	0.00112158223055303	0.758592453104973	0.0323945546580067	0.17
0.6	0.0991784371435642	0.597982907966574	0.100129966942226	0.37
0.2	0.357425446389243	0.2	0.359160449502725	0.76
0.4	0.246938972966745	1	0.722268144057276	0
0.3	0.312260500853881	1	0.700920959897819	0
0.3	0.601667163195089	0.3	0.605073734071851	0.93
0.6	0.301830374868587	0.600000000000001	0.303604324943934	0.91
0.1	0.0478399412240833	1	0.842590412740378	0
0.3	0.799209305085242	0.3	0.802013633027645	1
0.1	0.445247093681246	0.1	0.447260551331598	0.8
0.9	0.168785834452137	1.68294684400842e-20	0.0762907759335456	0
0.7	0.085119666531682	7.26589890013576e-52	0.0776147747339412	0
0.9	0.744316374650225	0.9	0.747990710076891	0.79
0.4	0.0735452275257558	1.34965857696039e-120	0.0441998222448094	0
0.1	0.553399219876155	0.1	0.556408702743416	0.79
0.9	0.42131886840798	0.9	0.424432468273422	0.88
0.5	0.0454135597683489	2.72243253076025e-16	0.0765573228461433	0
0.7	0.91897842567414	0.7	0.924406344555313	1
0.2	0.491389449918643	0.2	0.49425311781555	0.97
0.4	0.667259978828952	0.4	0.671504891388064	0.87
0.6	0.18330757599324	0.599941474898414	0.184817213275973	0.95
1	0.0494323030579835	9.88134387146022e-72	0.0457084728968601	0
0.1	0.744486555224285	0.1	0.748911813426198	0.78
0.1	0.866593301761895	0.1	0.871788339569412	0.84
0.6	0.674274084391072	0.6	0.678264283683686	0.9
0.3	0.455268111079931	0.3	0.457439475476254	0.91
0.6	0.263524357462302	0.59999999982847	0.264304980212548	0.94
0.3	0.707662287401035	0.3	0.711050466966628	0.92
0.5	0.65205952571705	0.5	0.656382265039514	0.94
0.2	0.402157747885212	1	0.636507536597207	0
0.5	0.644687958294526	0.5	0.648683076954439	0.94
0.9	0.200171814067289	0.899974002525862	0.20225434258563	0.64
0.1	0.263082536170259	0.100000000337632	0.265762922841954	0.72
0.9	0.586341014131904	0.9	0.588882493053622	0.77
1	0.410968992160633	0.829619268854012	0.0338646074575456	0
0.4	0.12651872378774	0.982084925150794	0.572645199163007	0.01
0.9	0.172800722299144	6.54365972152945e-26	0.0765722023479229	0
0.6	0.0230185110121965	0.364112641052667	0.0425485850803535	0.01
0.9	0.497425622306764	0.9	0.50035870515872	0.98
0.2	0.723708275007084	0.2	0.7283074059488	0.93
0.7	0.046625412767753	1	0.744452063966956	0
1	0.60557494754903	1	0.985798815687169	0
0.4	0.132361207623035	0.40055089600706	0.133164388803663	0.67
0.5	0.679453280987218	0.5	0.683705951295604	0.95
0.2	0.444544077850878	0.2	0.446242511910499	0.86
0.5	0.653743791393936	0.5	0.656629981538538	0.94
0.5	0.255725560477003	1	0.775238452900954	0
0.7	0.230521379271522	1	0.889168967003819	0
0.3	0.22203872166574	0.299999999640895	0.223972489518897	0.93
1	0.713213917100802	1	0.964025204272989	0
0.1	0.441742843249813	0.810999999994257	0.473768982989046	0.2
0.3	0.577984330477193	0.3	0.580708069696929	0.85
1	0.474620685447007	0.912409933447514	0.0572813900431377	0
0.2	0.118637360166758	0.164602931521274	0.119608257886263	0.58
0.6	0.464344612322748	0.6	0.466639358158521	0.98
1	0.367615276947618	1	0.731452388691948	0
0.4	0.198616161942482	0.399931157472823	0.199430261350093	0.88
0.1	0.531941175227985	0.1	0.535053899683505	0.77
0.9	0.180431444197893	0.899967426207119	0.182823381890412	0.69
0.3	0.146135756513104	1.88810920042891e-46	0.151028322052316	0
0.8	0.157253124983981	0.360035743103059	0.116559881001897	0.41
0.1	0.635658653220162	0.1	0.640516250898764	0.79
0.1	0.211814995622262	0.100017636857733	0.213929374553591	0.73
0.1	0.52465270110406	0.1	0.525893981494633	0.74
0.5	0.396138465963304	0.5	0.398306523688526	0.93
1	0.181248615495861	0.410169182657327	0.0257070441085871	0
0.1	0.0529428781010211	2.69748014679851e-91	0.117439649238563	0
0.7	0.0552506160456687	0.0634519167031202	0.069278295873156	0
0.2	0.338761056074873	0.2	0.341695324371258	0.83
0.4	0.509713838808239	0.4	0.512984378612792	0.9
0.4	0.139714421471581	0.115895848749939	0.135065906911155	0.27
0.2	0.29661094583571	1	0.695604057492513	0
0.5	0.150002582464367	1	0.718210542804845	0
0.3	0.0707145752385259	1	0.918515596801527	0
0.7	0.0782699203118682	3.56128565375784e-88	0.106028441480642	0
0.6	0.199190964456648	0.6000981611377	0.199062325325306	0.92
0.8	0.44392794626765	0.8	0.447645905780125	0.88
1	0.341793108964339	1	0.977222660160411	0
1	0.379203283926472	1	0.65713027480377	0
0.8	0.413691652705893	1	0.899556220481374	0
1	0.236650136299431	0.241023115242255	0.0298915426768166	0
0.6	0.0807739389128983	0.596302961828404	0.0817506651759265	0.17
0.6	0.413989905267954	0.6	0.416619982909457	0.97
0.2	0.318300840212032	0.2	0.319243480898829	0.85
0.7	0.0897673352155834	0.696240230462581	0.0908387259008155	0.32
0.1	0.195386375067756	0.982000000013936	0.560018923705375	0.01
0.9	0.348395628621802	0.9	0.350078882574423	0.72
0.7	0.0897959577850997	0.694945485473813	0.0901519865706275	0.24
0.7	0.223481682827696	0.700019821513092	0.22497651529717	0.94
0.5	0.533709804760292	0.5	0.536499470075742	0.94
0.7	0.488616706803441	0.7	0.491434572356914	0.96
0.2	0.118179658660665	0.202235495342299	0.118465307352605	0.49
0.2	0.36504147388041	0.2	0.366970567060549	0.9
0.2	0.62039300519973	0.2	0.623843718532687	0.88
0.8	0.311864877818152	0.799999999999999	0.31406761789164	0.83
1	0.482986071147025	1	0.620607062830058	0
0.7	0.0174785419367254	0.636002194802852	0.0321175638436282	0
0.2	0.332793504698202	1	0.639610752396571	0
0.9	0.30621119774878	0.899999999999999	0.3082182546852	0.68
0.3	0.662938030902296	0.3	0.666811771311271	0.9
0.8	0.559790046187118	0.8	0.563724548744169	0.89
0.6	0.37879661237821	0.6	0.38088171785074	0.96
0.6	0.799974856665358	0.6	0.805108935779882	0.95
0.1	0.122070901095867	5.74074071708077e-51	0.147549728158002	0
0.2	0.334322859998792	0.2	0.335488197122996	0.91
0.6	0.578655566554517	0.6	0.582467257730437	0.9
0.5	0.228403007378802	1	0.827331720138563	0
0.3	0.0698242776561528	6.65152892058344e-91	0.107709010615201	0
1	0.00622381758876145	1	0.90195360118909	0
0.5	0.774934489279985	0.5	0.779897890823748	0.93
0.7	0.449119085213169	0.7	0.451441022770538	0.97
0.3	0.189673845656216	0.300125364510672	0.190784419311467	0.96
0.7	0.12102774088271	1	0.715597636056515	0
0.8	0.0256344105582684	3.40327601100375e-97	0.129580638460268	0
0.7	0.039138221880421	1.03336591858673e-23	0.0647731263694496	0
0.2	0.270800072234124	0.200000000028043	0.27235687960138	0.9
1	0.242543443106115	0.923952870525584	0.057983732720466	0
1	0.705993239767849	1	0.927279509080547	0
0.5	0.277005333919078	0.499999999983318	0.278887491003424	0.94
0.6	0.421607099706307	0.6	0.424155277451433	0.93
0.1	0.202953679021448	0.100015529907357	0.205678472103015	0.73
0.8	0.369180272100493	0.8	0.371626160353897	0.93
0.2	0.424624318256974	0.2	0.427763023307246	0.86
0.6	0.299264166504145	0.948	0.658250374969408	0.1
0.2	0.531499260570854	0.2	0.533609150722757	0.85
0.4	0.721695124171674	0.4	0.724834854438189	0.95
0.9	0.122172674164176	1	0.747072727459438	0
0.7	0.518713804660365	0.7	0.521032230594459	0.98
0.9	0.461758366785944	0.9	0.46341661882193	0.77
0.9	0.129795197630301	4.15605669581554e-18	0.0715548506195268	0
0.8	0.369420277420431	0.8	0.37222601773069	0.88
1	0.529203835641965	1	0.743185333408185	0
0.5	0.357006083009765	0.5	0.359876996875421	0.94
0.2	0.731252843979746	0.2	0.735699445117327	0.92
0.8	0.122640355024487	1	0.841215404447158	0
1	0.0736856986768544	7.5493775600818e-33	0.0522432936286302	0
0.4	0.174610174493864	1	0.779160023550758	0
0.2	0.236501917475834	1	0.768113533592731	0
0.9	0.344440261600539	0.9	0.346129223544632	0.86
0.3	0.202924799872562	1	0.634444151612048	0
0.8	0.298307314980775	0.905999999993403	0.534955177683163	0.38
0.2	0.0392862441949546	5.20436497584606e-205	0.0441847282059507	0
0.2	0.0284151234664023	1	0.72795672229686	0
0.9	0.647646141471341	0.9	0.650835655574816	0.91
0.1	0.536581998458132	0.1	0.540362912713818	0.82
0.4	0.20299871894531	0.399913839195566	0.204927627082984	0.85
0.9	0.079318146687001	0.872220762766604	0.079831437521088	0.19
0.6	0.0803164676763117	1	0.595700906876581	0
0.1	0.00834384211339056	1	0.827790732181736	0
0.8	0.0968203048687428	0.792838249479741	0.0977478887165121	0.28
0.3	0.19487056741491	0.300121414689741	0.196359580032448	0.9
0.1	0.188016379484907	0.100021350523952	0.189248489542681	0.76
0.8	0.461076277540997	0.8	0.463580061876639	0.85
0.2	0.0425452524796128	1	0.765956142965198	0
0.6	0.2145499761682	1	0.688854869224021	0
0.4	0.380864828592166	1	0.74093684079724	0
0.6	0.378728040494025	0.6	0.380663507495397	0.95
0.6	0.132905529811978	0.598891969830738	0.132684072830902	0.62
0.7	0.418282336555421	0.7	0.420719895168501	0.9
0.9	0.251970561919734	0.899999992631328	0.254284137860513	0.75
0.8	0.59807987138629	0.8	0.601282294835134	0.94
0.2	0.148967773886397	0.200645984353809	0.149097517018199	0.69
0.7	0.158098165644333	0.960612348936688	0.572326003087728	0.1
1	0.672345803119242	1	0.980500969473989	0
0.1	0.387896632310003	0.1	0.390803974665583	0.78
0.7	0.306395988445729	1	0.853863526951805	0
0.6	0.727120145689696	0.6	0.731380730836633	0.91
0.1	0.202314309077337	0.100059468998738	0.20378461556642	0.71
0.8	0.290844075847417	0.8	0.292372851066479	0.95
0.8	0.122239819262177	0.820540785629944	0.165053372446466	0.49
0.1	0.726710398448631	0.1	0.731295847760249	0.79
0.9	0.0931866248138249	1	0.742510476802466	0
0.9	0.480548266554251	0.9	0.483257497366918	0.92
0.1	0.000509128207340837	1	0.600257160894577	0
0.1	0.275053400546312	0.100000000752429	0.277526534713346	0.73
0.1	0.513482512440532	0.1	0.51701195400324	0.76
0.4	0.0299846210982651	0	0.0748007536661144	0
0.7	0.117153394035995	1.7428304099552e-103	0.0935890486496187	0
0.5	0.0178963579237461	7.37382703168773e-62	0.0540667300730443	0
0.7	0.0751308279577643	1.79125009404583e-92	0.119783239163517	0
0.6	0.63669400010258	0.6	0.640696156471974	0.84
0.5	0.514735484495759	0.5	0.517522772599298	0.94
0.3	0.535775916650891	0.3	0.538462432702111	0.9
0.1	0.686864955583587	0.1	0.691252775301354	0.75
0.7	0.479920186335221	0.7	0.482634892839574	0.9
0.1	0.245238475035876	0.100000000001721	0.245990125388849	0.71
0.6	0.337981077842414	0.804	0.529225165648151	0.45
0.5	0.150843202834949	0.499653683109321	0.151871273896565	0.82
1	0.425089974422008	1	0.807929389035999	0
0.4	0.370104948058724	0.988	0.68306254888296	0.02
0.5	0.290040357736871	0.485	0.288495128596616	0.95
0.8	0.380533439572901	0.8	0.382238765278184	0.8
0.5	0.216712126275524	1	0.738764933491208	0
0.5	0.0198565032333136	0.991212319244956	0.452400381443315	0
0.6	0.185376184992492	1	0.868428498375332	0
0.1	0.343475965550169	1	0.684536333458836	0
0.7	0.755911576095968	0.7	0.760144041150284	0.93
0.5	0.559141450561583	0.5	0.562877050944706	0.92
0.7	0.0521044016350061	1.13393637327488e-72	0.0609034541669093	0
0.5	0.114344840869308	1	0.904708415149087	0
0.2	0.301545134279877	0.199999999999425	0.302955246359769	0.86
0.1	0.162180171580985	0.100232065632921	0.163234413028143	0.74
0.7	0.0554576897993684	0.846754965365199	0.112921910480216	0.05
0.5	0.828823765972629	0.5	0.832268272425526	0.98
0.1	0.645780706778169	0.1	0.649425618825579	0.96
0.5	0.117166571086273	0.499488812444542	0.11721963434645	0.61
0.7	0.687466567615047	0.7	0.690595216882642	0.96
0.3	0.668338667834178	0.3	0.672215373389673	0.89
0.3	0.0951002307701856	0.302322721485469	0.0960480055282015	0.35
0.6	0.373361947480589	0.996	0.768264641535456	0.01
0.9	0.416795232566074	0.9	0.420092518979688	0.65
0.7	0.185518909245729	1	0.83191798263609	0
0.1	0.103018766734749	1	0.622484584135118	0
0.4	0.118853664956987	0.402252926034149	0.119032548879623	0.6
0.3	0.505531142931432	0.3	0.508735174529001	0.88
0.1	0.727996827568859	0.1	0.732228623332664	0.89
0.7	0.129050685092807	0.700140642405763	0.130170076666946	0.58
0.7	0.397774778306484	0.7	0.399760168025161	0.93
0.5	0.166762331267819	1	0.718715318763779	0
0.2	0.397070182254538	0.2	0.398720145229472	0.87
0.4	0.40545460395515	1	0.719926866048156	0
0.7	0.0144737479276955	3.19687602113957e-251	0.0578685265900238	0
1	0.38454703008756	0.748836247751874	0.0305990091234495	0
0.8	0.677448234986514	0.8	0.681591311614381	0.78
0.3	0.420314038405195	0.3	0.423191798650756	0.88
0.2	0.891753648407757	0.2	0.896480169347731	1
1	0.126848388230428	0.994687234120383	0.456720807931302	0.01
0.9	0.414162380155176	0.9	0.414511699581228	0.8
0.8	0.129938794067129	1	0.902959479482014	0
0.9	0.616926847025752	0.9	0.621073502490026	0.67
0.9	0.162941148271784	1	0.952566106258834	0
0.1	0.252604107838124	0.100000000011158	0.253638688507468	0.79
0.5	0.164615608984604	1	0.780326274441132	0
0.6	0.428031308343634	0.6	0.431494448404249	0.91
0.5	0.215343799674883	0.500009311653573	0.216304108168451	0.92
0.9	0.368934627622366	0.996	0.838653916772997	0.03
0.6	0.586721332045272	0.6	0.590624667848866	0.93
0.9	0.1162366385106	1	0.977214084967637	0
0.3	0.757925201207399	0.3	0.762384034719552	0.95
0.3	0.0436769423540682	1	0.842244549927166	0
0.6	0.162594274617732	0.600111819214752	0.165081595767667	0.84
0.7	0.428663236787543	0.7	0.431285250322429	0.93
0.9	0.453308819560334	0.9	0.4553627735137	0.85
0.4	0.0715463969390839	1	0.949224737043834	0
0.1	0.165975807001814	0.0140001013754798	0.182135340108791	0.08
0.9	0.202593253692612	0.899968185336178	0.20356389471011	0.72
0.9	0.0779523528181016	0.868924594199662	0.0778880500543085	0.13
0.3	0.919260227354243	0.3	0.92489078881857	0.95
0.1	0.242248551221564	0.0999998136004812	0.245505671219341	0.71
0.7	0.484828445361927	0.7	0.487099018760146	0.91
0.4	0.637261319905519	0.4	0.640583291150407	0.93
0.1	0.235139972763136	0.999999999999971	0.574854451830136	0
0.5	0.437778710620478	0.5	0.440328160634827	0.95
1	0.591750592924654	1	0.647054748099431	0
0.5	0.425396261736751	0.5	0.426712911007716	0.95
0.9	0.00565084698610008	1	0.677131274774274	0
0.6	0.0147323422133923	0.711115693550979	0.0361795869780756	0
0.3	0.302364806178957	0.3	0.30397154190687	0.93
0.9	0.349928464042023	0.988	0.765748044008967	0.09
1	0.0886134749744087	0.000322367151791178	0.0578843142331493	0
0.9	0.8565013196785	0.9	0.861673250964974	0.85
0.6	0.659051785478368	0.6	0.66256100446583	0.96
0.9	0.00842739548534155	1	0.951603816110873	0
0.3	0.183354004751891	0.003	0.173673666062569	0.01
0.7	0.0842880862765014	0.691777669710638	0.0858494403673767	0.24
0.7	0.454195025376976	0.7	0.456944085716559	0.99
0.9	0.0498192138038576	1.98478344991964e-90	0.0930288133490238	0
0.9	0.17162393941544	0.900010533767446	0.172746203129629	0.71
0.7	0.868972661206499	0.7	0.873601351712923	0.93
0.7	0.112016062717885	1	0.801134073444915	0
0.1	0.555740721989423	0.1	0.558922659066068	0.73
0.6	0.030118947615847	8.98650473272018e-154	0.028057047027517	0
0.3	0.0106893102638423	0.873742447742017	0.0550837189785786	0
0.4	0.385635259794071	0.4	0.387514946031808	0.94
0.3	0.478021114133298	0.3	0.481270343311613	0.88
1	0.376288463361561	0.773157188579725	0.0353309316236031	0
0.6	0.656050075078383	0.6	0.660558289623043	0.87
0.3	0.317216778872535	1	0.762432836743056	0
0.3	0.714296619407833	0.3	0.718250930091961	0.95
0.9	0.728785739745945	0.9	0.732758896326879	0.93
0.5	0.0653204277623445	3.51933890548519e-31	0.0850465904564434	0
0.6	0.251524496590719	0.600000000000355	0.253704442209933	0.95
1	0.465873152250424	1	0.860972697364525	0
0.5	0.741954654222354	0.5	0.745982158989716	0.93
1	0.26336394995451	0.308413131827281	0.0269075582617788	0
0.2	0.0314031548332423	1.23193349491681e-271	0.0884710207377638	0
0.2	0.0192437826190144	0	0.0822316597794111	0
1	0.0398611691780388	1.56278573185026e-243	0.0433218241416007	0
0.9	0.724378395359963	0.9	0.728545063504686	0.92
0.9	0.677338785026222	0.9	0.681810821568928	0.84
0.2	0.0139189804904163	1	0.768367068948081	0
0.1	0.767113424371928	0.1	0.772352867525312	0.75
1	0.399317534873262	0.989970896402418	0.297632926374758	0
0.9	0.41032309550792	0.9	0.413311751484162	0.72
0.1	0.794727299362421	0.1	0.799255207111402	0.86
0.3	0.359564549289644	0.566	0.460274782882644	0.58
0.9	0.908917767228559	0.9	0.913946567647601	0.83
0.3	0.297653441084549	0.300000000269648	0.299194741099671	0.89
0.8	0.725219995016232	0.8	0.729745572193546	0.85
0.2	0.654076789040118	0.2	0.657664991527417	0.89
0.8	0.0699153644964099	1	0.684185310402701	0
0.7	0.717625129269436	0.7	0.721650729836742	0.95
0.4	0.101628326112404	0.401195764016696	0.103066484055479	0.31
0.8	0.257566256448627	0.800000003830102	0.259096944790302	0.79
0.9	0.600903371116146	0.9	0.604899223772974	0.96
0.2	0.229681964963675	0.34407544274664	0.211359777279116	0.72
0.8	0.158175962278619	0.719398685139796	0.149138349463366	0.81
0.3	0.545133323175833	0.3	0.547657191637365	0.91
0.5	0.252639439189807	0.49999996921961	0.25473414168119	0.91
1	0.00423696124926209	1	0.862897981840316	0
0.4	0.794584173709154	0.4	0.799545369022832	0.94
0.5	0.096413153456524	0.211055795098852	0.0980988478930356	0.21
0.1	0.290756912203506	0.100000000001388	0.292454597042585	0.77
0.6	0.398823524825275	0.6	0.400612019786336	0.94
1	0.184060230152681	1	0.697989873887838	0
0.6	0.315925988834351	1	0.841034316499387	0
0.4	0.332565797958523	1	0.794068038355555	0
0.4	0.298883751267567	0.400000000000495	0.299905883588595	0.93
1	0.0930132518988103	4.73829230167679e-15	0.0520115591426107	0
0.7	0.505556958727539	0.7	0.508192343176372	0.97
0.7	0.0343879754655063	0.601950638580991	0.0453168318024602	0
0.1	0.0499382840935141	7.37330598044161e-65	0.0804924158907456	0
0.1	0.0249902820214629	1	0.805873206122382	0
0.3	0.523293989477679	0.3	0.525909535156286	0.91
0.1	0.888875865377486	0.1	0.893942015832074	0.82
0.6	0.00243844068609178	1	0.625883515975873	0
0.1	0.100524985929951	0.109970581960627	0.100505049659011	0.29
0.2	0.681955157313496	0.2	0.686344387455173	0.85
0.9	0.213438034057617	1	0.965513191574432	0
0.8	0.126083168433979	0.798621667274802	0.126356694397484	0.64
0.5	0.227788913529366	0.03	0.171843999106647	0.06
0.1	0.214638210833073	0.100005067065199	0.216858946916499	0.69
0.7	0.237842603353783	1	0.748265604482341	0
0.8	0.420642966870219	0.8	0.422449798493016	0.89
0.4	0.0266917003318667	3.46031897737031e-271	0.0846271573465519	0
0.3	0.376313695451245	0.839	0.576091403444081	0.2
0.7	0.328695551957935	0.700000000000002	0.329362745329937	0.95
0.1	0.670964346965775	0.1	0.673790630301941	0.78
1	0.140956735704094	1	0.826317103928475	0
0.5	0.110430604079738	0.500272343707348	0.110663779435159	0.49
0.9	0.231157002272084	1	0.97397278570648	0
0.4	0.526079003931955	0.4	0.528775397418392	0.89
0.3	0.471266527660191	0.3	0.47359418215469	0.92
0.9	0.433850185014307	0.999	0.931323715114259	0.01
0.7	0.209836545167491	1	0.704524734823733	0
0.3	0.282271780539304	0.3	0.283909862008586	0.95
1	0.0644808241631836	1	0.807922932661162	0
0.1	0.113797917962074	1	0.646311544154305	0
0.6	0.512387963710353	0.6	0.515362314385041	0.95
0.4	0.323540629353374	0.4	0.324972920140636	0.94
0.5	0.308966754935682	1	0.801126099587402	0
0.5	0.202000685734674	0.500105955670003	0.20272863033683	0.91
0.8	0.745384410955012	0.8	0.749481661809355	0.98
0.6	0.223529185168445	0.599994442622151	0.225454670978068	0.92
0.4	0.24994923430495	1	0.79271567592136	0
0.5	0.34372102888301	0.5	0.34623583272251	0.9
0.4	0.0842199937906116	1	0.638023313556207	0
1	0.958079269854352	1	0.973618615715559	0
0.5	0.0665996170137078	1	0.783560700043817	0
0.2	0.0850230490323156	1	0.838459929170444	0
0.7	0.0246033880393952	4.73609852960269e-92	0.124930465421861	0
0.6	0.143960427492857	0.600090122951824	0.144739253042347	0.83
0.5	0.411972673377022	0.5	0.41423054359444	0.97
0.4	0.527682697633281	0.4	0.530408646526675	0.96
0.6	0.00159926479682326	1	0.7490405993736	0
0.4	0.208261557854712	6.21474841269448e-40	0.171340126296767	0
0.4	0.300976134138182	1	0.70212591988526	0
0.9	0.0748250731267035	7.66155443133493e-122	0.074465585404688	0
0.7	0.00175121263600886	0.408613446502412	0.0279795300737734	0
0.2	0.143710266100243	0.00199999629801369	0.141624675173096	0.01
0.8	0.26010038331151	0.104000000000166	0.130685360522835	0.13
0.7	0.15766370925121	0.671695766223663	0.156200538162063	0.85
0.6	0.582725319312885	0.6	0.5867377595307	0.88
0.9	0.371912664966658	0.9	0.374976866776709	0.96
0.7	0.228575436398387	1	0.726525572667849	0
1	0.586458157515153	1	0.590154567609254	0.99
0.8	0.962836526567116	0.8	0.968419040570682	1
0.2	0.0709699757862836	0.241877246418122	0.0731830012607085	0.12
0.6	0.217703467234969	1	0.801612270028734	0
0.8	0.348614726914093	0.8	0.350624293420869	0.99
0.1	0.552966295508668	0.1	0.555297252131364	0.74
1	0.398792146705091	1	0.853897885018687	0
0.2	0.0460901793558151	8.2703915871094e-152	0.10628921793108	0
0.1	0.452487518079579	0.1	0.455253091922077	0.7
1	0.182116438401863	2.15977192257291e-32	0.0520878103471571	0
0.2	0.130823161685839	1	0.846396358536893	0
0.2	0.546135306125507	0.2	0.549225578432408	0.82
0.3	0.0402189216110855	1	0.817921838226384	0
0.1	0.536827665288001	0.1	0.539924220801683	0.79
0.3	0.191891562892124	0.30018953149134	0.191637018626652	0.9
0.5	0.0861697942018509	1	0.721919527398243	0
0.9	0.537905104923993	0.9	0.54082632776051	0.67
0.9	0.160234262002632	1	0.822956542224871	0
0.9	0.0793989254161716	0.869253163979565	0.0793404744792678	0.16
0.5	0.296386688016355	0.500000005880815	0.297986839803922	0.9
0.7	0.346503898734227	0.94	0.67740256248538	0.18
0.4	0.696074406150728	0.4	0.69966282329962	0.95
0.4	0.0859396213199943	1	0.784732235026936	0
0.5	0.0671684022527188	0.494682889183478	0.0702693225581914	0.16
0.8	0.0220058793202043	0.897779176770267	0.0891435158420865	0
0.2	0.587281784508377	0.2	0.590730801866158	0.93
0.7	0.295783886918798	1	0.8015564521811	0
0.3	0.455512652406469	0.3	0.458652346658799	0.93
0.9	0.0828267252072692	0.871834867641086	0.0816421653424306	0.16
0.3	0.195651441346854	0.993000244008732	0.589055588939361	0.01
0.4	0.404154335381463	0.4	0.406400682669946	0.91
0.8	0.595360079081729	0.8	0.597499194248926	0.92
0.3	0.376448864350095	0.3	0.379181259705079	0.9
0.8	0.892120986245573	0.8	0.896323798039637	0.93
0.6	0.401312234811485	0.6	0.403309292627994	0.89
0.3	0.52401707158424	0.3	0.526697247988843	0.94
0.9	0.243672658922151	1	0.913133956531352	0
0.8	0.11978264641948	3.04885063189068e-21	0.0812833623628244	0
0.1	0.444700047373772	0.531999999975036	0.341365925833022	0.46
0.5	0.2111996114254	1	0.652694029137303	0
0.7	0.0330024033319205	0.563565711827717	0.0440633860808195	0.01
0.2	0.0241831389721483	0.443587629021138	0.0365826663884674	0
1	0.452507790876552	0.669506190229341	0.0337215649776477	0
0.6	0.238073694054037	0.599999256182231	0.238972241937338	0.87
0.6	0.450764170149341	0.6	0.453341175442338	0.93
0.6	0.00854052836075425	0.156053008434346	0.041591070435375	0
0.1	0.0609528697095811	1.34051985922851e-35	0.094016091559521	0
0.9	0.42556932149455	0.9	0.42764866239093	0.86
0.1	0.616216764552519	0.1	0.619630804615169	0.88
0.3	0.165911874501035	0.300047027782417	0.166382055866123	0.88
0.6	0.451257539680228	0.6	0.454412753118663	0.92
0.1	0.766924963332713	0.1	0.770635277829382	0.84
0.2	0.689189740689471	0.2	0.693146018489092	0.96
0.6	0.250819819280878	0.599988362022129	0.252218810783168	0.94
0.3	0.320942732971162	1	0.767372643751984	0
0.3	0.762663170695305	0.3	0.767338512952287	0.95
0.2	0.524060192052275	0.2	0.527732136880631	0.8
0.7	0.210297324694693	0.700000965935455	0.212685416952533	0.92
0.4	0.0611599578987807	1.84091976895311e-57	0.0837988418938502	0
1	0.40902243135497	1	0.780803397064594	0
0.9	0.0682101470883936	1	0.91944964372204	0
0.6	0.170489517739043	6.48757957982953e-47	0.121787051314747	0
0.5	0.335183731978759	0.499999999999998	0.337123018053991	0.96
0.5	0.125547859119251	0.500370410559883	0.126257852180143	0.69
0.6	0.559171008411795	0.6	0.563184733949401	0.85
0.6	0.685116440290585	0.6	0.689142047453231	0.91
0.1	0.339215714950114	1	0.670345590136291	0
0.8	0.395356779918075	0.8	0.39822144544357	0.85
0.5	0.00145508768036962	7.90332339016366e-177	0.00792213047648477	0
1	0.598152447259054	1	0.750348327435537	0
0.5	0.316189847420901	0.5	0.318343999724521	0.9
0.4	0.309537984663621	1	0.683029473284828	0
0.8	0.364619815722108	0.8	0.366460686317206	0.85
0.5	0.579265164677054	0.5	0.583006501425686	0.93
0.5	0.0147162452340126	0.0528034380738816	0.0512075136788956	0
1	0.100136413937435	1	0.962341340418602	0
0.5	0.284489703597501	0.500000000000001	0.285119066300568	0.96
0.7	0.600455127190799	0.7	0.604063895538442	0.93
0.2	0.210035441210493	0.082	0.20540827201951	0.35
0.2	0.11839483003132	0.976254883622458	0.511041174204085	0.01
0.2	0.0135753818321973	1	0.724596513227334	0
0.4	0.308603420387954	0.4	0.311512671599369	0.91
0.4	0.0134643940255046	0.774308538429643	0.0393024100832697	0.01
0.8	0.242159750079736	0.152000000000525	0.132499169957095	0.18
0.2	0.404196259332821	0.2	0.408346721693808	0.79
0.8	0.620362013112754	0.8	0.624287180700559	0.81
1	0.227589728776366	0.287730355869193	0.0326677108006814	0
0.3	0.133438188815489	0.301192004618543	0.133949617635974	0.72
1	0.539424307877198	1	0.623246122359126	0
0.1	0.445194640662521	0.1	0.447800820924307	0.9
0.1	0.30035147909075	0.171999999539368	0.285109234939348	0.76
0.6	0.648260864196345	0.6	0.651437424357655	0.94
0.2	0.053186901146546	1	0.829717879033488	0
0.3	0.179457030491903	0.944061084639882	0.546415917015017	0.07
0.6	0.374117483850569	0.6	0.375882903448557	0.91
0.2	0.782468342455104	0.2	0.786198338195589	0.86
0.4	0.513315929565579	0.4	0.516431040297602	0.89
0.2	0.193256312748417	0.0240000000001244	0.197999105989176	0.1
0.9	0.220930549316108	0.342000000404678	0.129690694745413	0.29
0.5	0.282667432678863	0.5	0.283843830093342	0.97
0.1	0.200464069610462	0.0740000007502134	0.203709893786177	0.51
0.9	0.812030035303906	0.9	0.816356785679808	0.96
0.5	0.394931903574616	0.995	0.756320373867329	0.01
0.9	0.0212018776219338	1	0.650326133028838	0
0.3	0.795898684766144	0.3	0.79992619636822	0.95
0.5	0.904963211389259	0.5	0.910465757045568	0.99
0.9	0.276211820077151	0.899999998060781	0.278439080393713	0.69
0.8	0.498216483276337	0.8	0.501589561017265	0.87
0.5	0.0137264858931303	2.3568289430651e-59	0.0507282111245943	0
1	0.39677255647257	1	0.565555635650436	0
1	0.396929871290922	0.999892594883755	0.518804964891133	0
0.9	0.359782315790653	1	0.890847227748177	0
0.2	0.358296563616022	0.2	0.360228748679547	0.87
0.1	0.516971700824797	0.1	0.520751041396433	0.82
0.7	0.164029591716826	0.925029842373821	0.513674078421605	0.21
0.5	0.830726235639304	0.5	0.834963958275667	0.96
0.3	0.0946635797154158	1.12678475620393e-52	0.115798813467392	0
1	0.0629732303787023	1.94602888750853e-97	0.134321473785867	0
1	0.382878193398938	1	0.900881065240919	0
0.8	0.171139068901539	0.979892018029298	0.61512276155576	0.06
0.7	0.249205491505563	0.699999990264302	0.250003856210691	0.95
0.4	0.498203604249284	0.4	0.501056547860194	0.91
0.6	0.0768443834967911	1	0.82791625051546	0
0.5	0.366784884827211	0.5	0.368731157806166	0.92
0.3	0.179418329847977	0.300141435619915	0.180013603262447	0.87
0.6	0.0752025339752436	0.99535159136531	0.593520402229203	0
0.9	0.411378485849127	0.9	0.41428220317959	0.82
0.2	0.0153609588742256	1	0.968913394316788	0
0.9	0.777045174036175	0.9	0.781510332485338	0.79
0.9	0.0251479556318372	0.793085594051043	0.0425402727478343	0
0.3	0.0547106231097132	0.3338364132698	0.0583428212072527	0.07
0.5	0.399500244995579	0.5	0.401740081342884	0.95
0.8	0.595087244408205	0.8	0.598444709345146	0.85
0.1	0.394397478317842	0.1	0.395240305745078	0.77
0.6	0.0297043309547007	1	0.787648898223032	0
0.6	0.0513379706535488	1	0.661233017443298	0
0.3	0.593005590606481	0.3	0.596347594662517	0.9
0.3	0.142667583189905	1	0.708159597774166	0
0.5	0.0338771117385477	6.47952630045469e-55	0.0643692014212365	0
0.9	0.0307183074764907	1	0.715444802238356	0
0.4	0.399685489712283	1	0.726940384769485	0
1	0.408946060342714	1	0.726032874023891	0
0.9	0.599237631773576	0.9	0.601746426119539	0.78
0.6	0.598000655416399	0.6	0.601102866651584	0.95
0.5	0.559413549257442	0.5	0.563322622665015	0.91
0.6	0.0996640836820006	0.947798763968468	0.51468351428135	0.02
0.3	0.43081893818453	0.3	0.433074290487541	0.93
0.5	0.127805721014738	0.50075013252721	0.128769983066793	0.66
0.1	0.329518667422235	0.1	0.332084284173392	0.73
0.9	0.406553885200992	0.911	0.457382655158549	0.69
0.5	0.755872185574844	0.5	0.7601390944805	0.93
0.7	0.0706370540428907	4.71300436873512e-136	0.0701501061991685	0
0.4	0.267992683453485	0.400001263697948	0.269963848020208	0.89
0.6	0.391598461195827	0.6	0.394097034540296	0.88
0.7	0.363543141400442	0.7	0.365903015366815	0.98
0.4	0.156399872386828	0.399692043276755	0.15743151250626	0.85
1	0.570636644493788	1	0.998511315616918	0
0.1	0.26280629192479	0.100000000008751	0.264039634069269	0.62
0.5	0.416310079628602	0.5	0.418360067821363	0.85
0.2	0.00961094512604177	1	0.84525758606386	0
0.8	0.918542539002374	0.8	0.923851419989735	0.94
0.4	0.105202096048743	7.82432485607925e-86	0.093777758813836	0
0.1	0.107802700717002	4.50187818578967e-24	0.136204174009303	0
0.9	0.83220052998513	0.9	0.836779942081929	0.87
0.3	0.157742122653872	1	0.771643633511214	0
0.8	0.497212211368605	0.8	0.499325808747304	0.92
0.3	0.726615444524214	0.3	0.730827358589715	0.91
0.8	0.00108671397902071	0.114043907935828	0.0427768504989496	0
0.4	0.374670371413231	0.4	0.377104403353313	0.92
0.1	0.151145432842895	0.110381766865586	0.15114050264405	0.69
0.5	0.206339290831238	8.07862252683207e-40	0.155841058621787	0
0.8	0.0096919690258801	0	0.0875811314626571	0
0.8	0.112927941838279	1	0.858718524959236	0
0.7	0.34006356424652	0.7	0.341468080922146	0.96
0.5	0.390457494882867	0.5	0.392189997688145	0.95
0.6	0.442914647981524	0.6	0.444882763774276	0.99
0.9	0.593659235397354	0.9	0.595602084624524	1
0.5	0.371698844945058	0.5	0.3735995714497	0.97
0.3	0.0153812489006668	0.404282468312501	0.0341496005037639	0.01
0.9	0.0617639340925962	4.42926262450581e-156	0.108719603522231	0
0.3	0.597787876846269	0.3	0.600878387508882	0.9
1	0.335676894756034	0.999898185648229	0.488579983781778	0
0.4	0.0380611231084913	0.66960856815503	0.0519356838775883	0.02
0.8	0.22894067177549	0.799999771404258	0.2304737841897	0.86
0.2	0.140520426910371	0.201807407993208	0.140707605960537	0.75
0.7	0.824221449904144	0.7	0.82961030452278	0.92
1	0.260661619249731	1	0.560907966836922	0
0.8	0.153962261043489	0.800519257359688	0.154402552130386	0.81
0.8	0.495595862390473	0.8	0.498563016894402	0.91
0.6	0.0915303509682417	5.93023747737676e-64	0.0873147631160352	0
0.2	0.0268071498721838	0.999696690579622	0.548556477826531	0
0.6	0.321081740316004	1	0.811879255039012	0
0.8	0.155628576176241	1	0.917895437547155	0
0.8	0.225450867088512	1	0.825125984107868	0
0.5	0.273115021642298	1	0.853981445395985	0
0.6	0.859680922701955	0.6	0.86458104316622	0.97
0.1	0.106981033924967	0.00302029231889542	0.133509683534641	0.01
0.4	0.277486677048728	0.400000000278161	0.278784998363692	0.95
0.8	0.256710527231917	0.799999788131995	0.258227002413942	0.85
0.5	0.935942710377276	0.5	0.941045910587624	0.99
0.8	0.00616509933024645	8.60064345919144e-175	0.0199371595660396	0
0.8	0.42545759328641	0.8	0.427370955867993	0.89
0.6	0.692485388834029	0.6	0.696175181370972	0.92
0.2	0.0926287090405822	0.213569151941049	0.0936597703282614	0.2
0.7	0.002540975343436	4.38297538337251e-189	0.0351078733319456	0
0.4	0.40051026805304	0.4	0.402473431347494	0.93
0.6	0.611879569012672	0.6	0.615246488011412	0.92
0.2	0.753213601652533	0.2	0.758036713786089	0.88
0.1	0.509706052485853	0.1	0.512515444773981	0.75
0.9	0.711321136914194	0.9	0.716133476067552	0.78
0.6	0.147303715348244	2.09643449273539e-90	0.0916650522644045	0
0.6	0.645520841469988	0.6	0.64922979849833	0.92
0.9	0.0623997554648668	0.79576753775961	0.0606408744717988	0.08
0.9	0.0541333870496601	0.776444675405889	0.0569586967378454	0.07
0.1	0.0618852276820689	1	0.802935451673439	0
1	0.27155917044729	0.997018355591626	0.387700419983767	0
0.1	0.0374218595679849	0.315416870212797	0.0441856546764869	0.01
0.8	0.816644358681515	0.8	0.822032040149998	0.88
0.9	0.167580913519487	7.1614676602786e-14	0.0748153196766355	0
0.3	0.256446277722716	0.3	0.257981373089012	0.97
0.2	0.30888998392038	1	0.727921471795085	0
0.8	0.699859315762296	0.8	0.703579349996096	0.96
0.7	0.0994408745318651	1	0.790465828348377	0
0.7	0.0111410263925791	1	0.979857355600014	0
0.7	0.214179787086323	0.699993790591322	0.215488510787029	0.93
0.4	0.249699757900089	0.39999997732166	0.251003387775042	0.84
0.7	0.941479947417974	0.7	0.946812895285677	0.99
0.8	0.34459748165682	0.8	0.346618799370927	0.88
0.9	0.986157972365618	0.9	0.991035615058935	1
0.9	0.198974735103548	0.988999967584302	0.634458855426089	0.06
0.4	0.184684323612601	0.400053105947047	0.186391601016242	0.92
0.2	0.474132509203628	0.2	0.476264838448592	0.94
0.6	0.298608802026138	0.631999999999926	0.330080515673884	0.9
0.6	0.171181993559003	0.599796963666694	0.171838293104725	0.94
0.7	0.0253872775938362	5.82615328345966e-158	0.0499317977706068	0
0.1	0.229263610439375	0.100000026756221	0.231107235928784	0.72
0.6	0.295005174586549	0.947999999999998	0.65357778182213	0.11
0.9	0.732175406301394	0.9	0.736867859448719	0.89
0.3	0.716117019765079	0.3	0.720468542532591	0.86
0.8	0.651216097874567	0.8	0.655139419691264	0.82
0.6	0.217599165160209	0.600032927920685	0.219130737070283	0.9
0.8	0.190590435639024	0.79999500702012	0.191878779604691	0.84
0.4	0.434939550003037	0.4	0.437303979641735	0.87
0.4	0.308537121396512	0.4	0.308411348856116	0.98
0.9	0.098484177608043	2.18334173358908e-33	0.0630624729207954	0
0.4	0.594129936303943	0.4	0.597541604973684	0.96
0.1	0.104176619788632	0.00312405293276921	0.130827247166138	0
0.9	0.529477435629815	0.9	0.53204820139857	0.84
0.1	0.401928684441373	0.1	0.404848842283278	0.77
0.3	0.0734776668250561	1.48517918560505e-136	0.0238691517431439	0
0.8	0.34548948216252	1	0.850453981037734	0
0.3	0.417334923986346	0.3	0.419084398621283	0.9
0.7	0.33446993585676	0.7	0.335721692156119	0.93
0.8	0.0449276985600591	0.677557519005723	0.0498958759919554	0.01
0.9	0.35721896472387	0.9	0.357921734664732	0.68
0.8	0.709685140522197	0.8	0.7131225068802	1
0.6	0.88067379151471	0.6	0.885604991880435	0.94
0.7	0.0957314313855022	1.06802505126895e-89	0.111852571187512	0
0.8	0.418084583012387	0.868	0.560813135836832	0.53
0.8	0.655992005253211	0.8	0.659867085670719	0.86
0.6	0.366712220478803	0.6	0.367950243083566	0.95
0.5	0.415577452629805	0.5	0.418713478568509	0.91
0.1	0.0307924402877688	0.465844793504829	0.0363473233174845	0.01
0.7	0.237098684534431	1	0.828241746155554	0
0.7	0.697033881675452	0.7	0.701042909924957	0.89
0.4	0.413914021104574	0.4	0.416515517214058	0.9
0.1	0.171654962701723	1	0.699836601952251	0
0.7	0.0710106843616813	0.683121438241456	0.0731594542507985	0.1
0.1	0.251499504549429	1	0.70279958885852	0
0.5	0.321715467376634	0.5	0.323350217077563	0.93
0.6	0.19827156001702	1	0.882882935412403	0
0.5	0.0487748652230948	1	0.869928484898521	0
0.8	0.319716163678095	0.8	0.321919102579004	0.91
0.5	0.395524433581159	0.5	0.396938720877755	0.93
0.2	0.0949052833020687	0.99206332978115	0.552252759658752	0.01
0.5	0.191266157897189	1.48533521224754e-53	0.137362155158725	0
0.2	0.447606665315107	0.2	0.450088703483255	0.83
0.7	0.373935506911948	0.7	0.376041520830133	0.91
0.4	0.0367655088193715	5.90397367840998e-21	0.0725915034295515	0
1	0.439548099413514	1	0.756989237574444	0
0.8	0.116413468262181	2.14336843819356e-38	0.0783004247836255	0
0.1	0.658467721194029	0.1	0.660739137935132	0.67
0.1	0.754455380840227	0.1	0.758907503645106	0.78
0.9	0.437688780482858	0.9	0.439363134957426	0.7
0.3	0.445421043783426	0.314	0.451994302549256	0.9
0.1	0.105925184674561	1	0.678705708516125	0
0.8	0.00547506893053651	0	0.0764269149722156	0
0.2	0.553817421896383	0.2	0.557175579751612	0.81
0.1	0.779293675906956	0.1	0.783582861791852	0.79
0.2	0.153887687250972	1	0.772922062285601	0
0.2	0.438945186790079	0.2	0.440836631348129	0.88
1	0.583545985398814	1	0.774162374529841	0
0.9	0.155306472443044	0.900042866375763	0.15703381085058	0.68
0.3	0.520104476017877	0.3	0.522855089049501	0.88
0.7	0.211613551480696	1	0.921370741479006	0
0.2	0.516183968633413	0.2	0.519680633927186	0.87
0.8	0.0205755378119648	1	0.590783488009019	0
0.3	0.0167525594588369	0.998461504020025	0.45177551260299	0
0.1	0.0899024710524827	1	0.574864008949769	0
0.9	0.375438368879259	0.9	0.37634482846741	1
0.8	0.0881173145025969	1	0.618957412423327	0
0.8	0.136143267387524	0.00789075412982389	0.0868255954408154	0
0.8	0.815047668060288	0.8	0.81958339126618	0.89
1	0.129585455404595	1	0.741021673342958	0
0.5	0.622737644705921	0.5	0.626604944770792	0.91
0.3	0.305189851904288	0.3	0.306904386323336	0.95
0.8	0.0554956016130745	0.991231129391152	0.538282103642613	0
0.1	0.719883612822741	0.1	0.723029042645568	0.73
0.9	0.644878411199898	0.9	0.648760969364514	0.79
0.4	0.155741738155484	0.400517774827695	0.156680969111451	0.86
0.2	0.352567228488624	0.2	0.353867510944071	0.88
1	0.090636970475316	0.404880832814468	0.0283012268889849	0
0.5	0.108521706191823	1	0.818091556626623	0
0.8	0.167347046779469	0.799894495371268	0.166906455721654	0.89
0.6	0.501500703161582	0.6	0.504506553651018	0.91
1	0.0388370689470321	0.259220717267238	0.0357695484714754	0
0.6	0.190610645571724	0.59986434425857	0.192893074169514	0.89
0.9	0.301317192148417	0.899999999999987	0.303499784122716	0.79
1	0.659993811044842	1	0.923176711475396	0
0.9	0.672539331717417	0.9	0.675660028521498	0.77
0.2	0.100085527170449	0.203669936800958	0.100420220143718	0.23
1	0.115274747135118	1	0.724417079215842	0
0.8	0.103526904480532	1	0.948717956362309	0
0.8	0.399135153973475	0.8	0.401246152322457	0.98
1	0.659768342738971	1	0.726307427931363	0
0.8	0.269182493211702	0.0480000000000307	0.120843262379593	0.06
0.6	0.413101345999166	0.6	0.415902937711892	0.96
0.4	0.246766069671139	0.399999715462951	0.248122842657214	0.93
0.9	0.0545620040502399	0.0141824426306815	0.0621290129033772	0
0.9	0.674500567140058	0.9	0.679070553433385	0.79
0.6	0.0891861005220562	1	0.904100783029248	0
0.7	0.725603847997263	0.7	0.729893991847834	0.91
0.3	0.355645439354703	1	0.727088721493934	0
0.2	0.166015151888132	1	0.800640363140222	0
0.9	0.159380557946861	1	0.956770306389655	0
0.2	0.453856198349968	0.2	0.457311715778182	0.83
0.9	0.213576153386384	1.13520963818809e-48	0.0759614995825729	0
0.6	0.258561385795474	1	0.712658709191329	0
0.7	0.6267730074469	0.7	0.630629204134239	0.88
0.3	0.097194948233664	0.302781353742652	0.098459286872726	0.4
0.4	0.267075509065762	0.4	0.267992821887396	0.99
1	0.0419688688125461	0.9751129162059	0.208918494639622	0.12
0.1	0.764063608366996	0.1	0.766281308873787	0.77
0.6	0.219641837757081	0.324000000065968	0.182098195732179	0.54
0.5	0.422771552111953	0.5	0.424984205062794	0.92
0.3	0.204789452487603	0.299988569983503	0.206269252281189	0.88
1	0.185209463350475	0.703720979343421	0.0302027577169488	0
0.3	0.0189055232331157	1	0.720428268900059	0
0.4	0.484588995343074	0.4	0.487606447683416	0.97
0.1	0.46120248711668	0.44199999997688	0.36646407371316	0.58
0.5	0.83044565981254	0.5	0.836072982720051	0.91
0.5	0.627575381658971	0.5	0.631286834486183	0.96
0.2	0.564007227774709	0.2	0.567923341803295	0.82
0.8	0.0716550892684609	1	0.646729367170554	0
0.3	0.52780961827375	0.3	0.530626856343857	0.94
0.8	0.136578598991036	3.42358052748711e-33	0.0816843661161719	0
0.7	0.257547914516181	0.85299999721686	0.476300751213166	0.45
0.3	0.655457106418908	0.3	0.659232246415811	0.91
0.8	0.377307324903086	0.8	0.380040496357525	0.81
0.3	0.00418794993311167	5.05754777878306e-47	0.0481655241471077	0
0.3	0.0723358502145857	1	0.919150525772895	0
0.4	0.388111334526911	0.4	0.389956963520106	0.95
0.1	0.0786444433033466	0.824942458999677	0.202723927671337	0.01
0.3	0.337544891517609	0.3	0.340360765219187	0.85
0.3	0.46504799509421	0.3	0.467203035150621	0.98
0.7	0.782148671336472	0.7	0.786752619036676	0.92
0.7	0.143748284317553	1	0.747505229026535	0
1	0.387174510397017	0.604501262367301	0.0297823641714767	0
0.3	0.404955774080008	0.3	0.408475307932328	0.87
0.5	0.51578870927915	0.5	0.519013633620286	0.95
0.8	0.310810255818069	0.800000000003954	0.313853281195689	0.84
0.7	0.531154233729467	0.7	0.534182539296828	0.97
0.9	0.213806196814403	0.986001193095811	0.637473749303301	0.08
0.8	0.134619887685403	2.62999356710687e-91	0.118195819185454	0
0.1	0.128325955476612	1.79220723290441e-116	0.015976963138956	0
0.9	0.816353155998513	0.9	0.820768398863766	0.82
0.4	0.451471653301269	0.418	0.461237845266139	0.89
0.3	0.485399913974106	0.3	0.488083887368122	0.91
0.2	0.0295675259549171	0.00888585177007086	0.0644711281535782	0
1	0.0252349202055484	0.400377854362088	0.0298840865094276	0
1	0.297264172695577	1	0.554536314424514	0
0.1	0.141076138243079	0.101238849974791	0.141960966662876	0.63
0.9	0.885921138105914	0.9	0.891095506211027	0.86
0.8	0.483608546666801	0.8	0.486649455925649	0.86
0.3	0.0226147172506899	1.6454107667543e-222	0.0992046842653131	0
0.9	0.246730817481875	1	0.849261989309871	0
0.4	0.0135656187776476	3.26950635601513e-169	0.0111922281677146	0
0.8	0.335906930733472	0.86	0.467001990696098	0.58
0.2	0.715958335669711	0.2	0.719637281396469	0.96
0.7	0.542089818511158	0.7	0.545270173166876	0.92
0.1	0.0939759246539325	1.20934989079249e-78	0.0804570654822033	0
0.8	0.523329623043537	0.8	0.52545779675111	0.86
0.6	0.543293586466461	0.6	0.545671536173801	0.93
0.3	0.238878694362938	0.30000000000048	0.240549002863867	0.91
0.4	0.17140145576559	0.200129662058345	0.160248805569454	0.48
0.6	0.292250505881384	0.6	0.293088788275977	0.97
0.8	0.94269175035879	0.8	0.946109159289322	0.98
0.2	0.0954604039434344	0.203312520274638	0.0972194653149837	0.2
0.9	0.311418652534485	0.899999999999991	0.313673885537383	0.63
0.6	0.0162496089469641	0.995864144432075	0.551969011082614	0
1	0.931729799835011	1	0.994560008104706	0
0.7	0.15264352131635	0.700263658059947	0.153474547552933	0.8
0.6	0.401612771209329	0.6	0.404316938006094	0.92
0.3	0.105665495852008	0.302323612544706	0.107373227710313	0.35
0.2	0.294362449087203	0.2	0.295652622501443	0.89
0.3	0.25588160357438	0.299999998320894	0.256344630633558	0.91
1	0.45503532490693	1	0.982496475516653	0
0.8	0.581232202239335	0.8	0.585274035546059	0.94
0.4	0.00700457883067429	0	0.0752598532536575	0
0.4	0.959830493433401	0.4	0.963140347466128	1
0.9	0.627472081920132	0.9	0.631226269038598	0.94
0.4	0.0514069350901991	1	0.917779146424112	0
0.4	0.392675088252872	0.91	0.641040288827865	0.15
0.6	0.0198074805084616	1	0.616158914995029	0
0.4	0.448210345348343	0.4	0.45031331463695	0.89
1	0.308546025305986	0.998124087182582	0.310327218568271	0
0.2	0.0875523877330124	0.206557831006851	0.0880406808856349	0.16
0.4	0.100077585084364	1	0.772956667901941	0
0.9	0.513685644604266	0.9	0.516132580436823	0.74
0.7	0.48930990183726	0.7	0.492557836692027	0.96
0.5	0.135049113072455	1.9520523065407e-36	0.121037239942507	0
1	0.35267855762504	1	0.917618475844871	0
0.6	0.730151408817619	0.6	0.734147216181229	0.96
0.1	0.100319888675585	1	0.659659530431661	0
0.4	0.0739353282842785	0.806148629712164	0.200083810464945	0.05
0.3	0.195000678999349	1	0.786590587600737	0
0.7	0.0665795486420393	0.997857835509061	0.592424724076273	0
0.1	0.144654152682051	1	0.636291449921547	0
0.3	0.366491451859474	0.3	0.369130857330796	0.92
0.4	0.0400232295505702	6.02549779060335e-58	0.067699062113574	0
0.1	0.447398465359583	0.1	0.451432426951761	0.73
0.9	0.11313278391026	0.107903489270754	0.0710761053836435	0.04
1	0.725608390755951	1	0.76350441497054	0
0.1	0.526082065887749	0.1	0.527918115589225	0.73
0.4	0.738613924244419	0.4	0.743031686885652	0.88
0.3	0.652697827666998	0.3	0.656216218960781	0.9
0.8	0.0197251928038895	1	0.974318461621619	0
1	0.081185010727495	0.987439638768044	0.334341457625886	0.14
0.1	0.282611912116408	0.1	0.284062201352759	0.69
0.1	0.597186950501055	0.1	0.600321721702773	0.73
0.5	0.514466259395704	0.5	0.51741826182965	0.97
0.6	0.384324463550001	0.6	0.386755523904145	0.96
0.6	0.194380227010697	0.0300000000112534	0.137191076728531	0.05
0.2	0.049162529874593	4.88939397106169e-76	0.103300691512704	0
1	0.670459396904334	1	0.975614529029127	0
0.1	0.459026274969801	0.1	0.462240082287865	0.73
0.8	0.0280532245524228	1	0.734346038800279	0
0.6	0.0235893654171377	1	0.890261786147293	0
0.1	0.669427073793486	0.1	0.673881199762917	0.81
1	0.619657536735758	1	0.782245984847083	0
0.7	0.664399397093803	0.7	0.668593277574958	0.91
0.6	0.356362566351891	0.6	0.358745793582761	0.97
0.9	0.374529767315835	0.9	0.376975681020812	0.86
1	0.268167539965361	1	0.982600358785652	0
0.6	0.112773720175028	1	0.874813188787212	0
0.6	0.564090981148183	0.6	0.568585481372535	0.9
1	0.0042688820976764	1	0.627558875787007	0
0.5	0.384070498403162	0.5	0.385764372404375	0.93
1	0.205153778195381	1	0.814416419306532	0
1	0.63199883303605	1	0.89976757610703	0
0.4	0.207130782306194	1	0.710571248152602	0
1	0.118103330722079	0.301969102654153	0.024220540264091	0
0.4	0.443022148218006	0.904	0.663238273198057	0.16
0.6	0.160700320266187	0.587624018613025	0.161137106052333	0.92
1	0.0699300246778876	1.63286408534997e-66	0.0470388892521662	0
0.6	0.18933443678543	0.600055275708779	0.190463356403334	0.93
0.8	0.0144005138427019	0.96019866372281	0.143094039977563	0
0.1	0.231056976830587	1	0.692788672695041	0
0.3	0.476917651249096	0.3	0.479579988201877	0.92
0.9	0.848681475734338	0.9	0.853013520922575	0.79
0.5	0.596972030121833	0.5	0.599715568001785	0.94
0.5	0.0255133090540767	1	0.630652559993071	0
0.7	0.195029687602073	6.93996790896425e-30	0.116216044038586	0
1	0.347684557316825	1	0.769784068113682	0
0.6	0.134373791748658	0.598962386031305	0.134434804688427	0.65
0.3	0.107068969868124	0.300374846218607	0.107437052128813	0.47
0.8	0.227073981659487	1	0.730908626295369	0
1	0.0738127522636205	0.0485677787577966	0.0484733065174319	0
0.2	0.329955108463764	0.2	0.331697474856272	0.83
0.2	0.234333119355142	1	0.688140987540446	0
0.7	0.164964057737961	0.434013204084899	0.141202476961354	0.58
0.9	0.0301421387121081	1	0.769552969503088	0
0.1	0.664608784485608	0.1	0.667376727084389	0.76
0.4	0.0763760041445494	1	0.830932770643443	0
0.2	0.103477275930345	0.191846325270168	0.104424629395724	0.46
0.9	0.158538756659254	0.899553253784511	0.15947595718507	0.75
0.7	0.328063483117148	0.7	0.329419545681453	0.94
0.6	0.232453418429941	1	0.881685356383397	0
0.8	0.0636328994296491	5.67693411798189e-15	0.0682219721866971	0
0.8	0.577372852014378	0.8	0.581011480431794	0.83
0.3	0.656372273573652	0.3	0.660070158484681	0.92
0.4	0.295918688643724	1	0.795679389407561	0
0.6	0.214789125602692	0.599974081461187	0.216511182090034	0.89
0.9	0.597511751810089	0.9	0.600875321754209	0.83
0.6	0.770402546506375	0.6	0.775123465295373	0.92
0.1	0.751472033560276	0.1	0.755248714709744	0.79
0.5	0.160561301279813	0.0399998857181553	0.137227144603229	0.08
1	0.916517319623381	1	0.957382452213704	0
0.3	0.281506542814896	0.299999994785677	0.2839702244448	0.79
0.2	0.0355335352942348	1	0.637689322223492	0
0.7	0.349375209305435	1	0.866860076526257	0
0.7	0.46810241159983	0.7	0.470340135554991	0.95
0.6	0.639744017506018	0.6	0.642915869160181	0.95
0.8	0.227148241363466	1	0.761237873526674	0
0.2	0.0836485538166016	0.960240333512519	0.472492993844402	0.01
0.9	0.623735119588673	0.9	0.627263767908676	0.69
0.8	0.682184727862477	0.8	0.685779806445735	0.98
0.5	0.283532731933519	1	0.814363684531225	0
0.7	0.635490858927369	0.7	0.637122251330432	0.95
0.6	0.345240502152592	0.6	0.348025068850039	0.9
0.9	0.509394769091159	0.9	0.512081633303001	0.65
0.9	0.109351809602231	0.89716167807589	0.110151718878277	0.39
0.3	0.0492521056439728	0.370781304193596	0.053437365331827	0.04
0.4	0.302068689605221	0.400000000000004	0.303555570006096	0.92
0.2	0.487342200241983	0.2	0.489556039619696	0.97
0.6	0.192112109623849	0.600076874785394	0.193328047624573	0.94
0.2	0.472164847655222	0.52	0.528676177029169	0.57
0.1	0.169128327863291	0.10048716833567	0.169735696771689	0.69
0.3	0.139164672698826	1	0.893081218433915	0
0.8	0.0447801451664418	0.668666731765383	0.049320854826075	0.02
0.3	0.731193687068298	0.3	0.735896950153503	0.9
0.5	0.00483436998911202	3.41457233780845e-105	0.131153660672908	0
0.2	0.460812528152019	0.2	0.463063920343107	0.9
0.2	0.00107834674417973	1.77749079191038e-55	0.0506424533299949	0
0.5	0.690566046629101	0.5	0.695140886361404	0.92
0.1	0.724889067467302	0.1	0.729179724260733	0.94
0.4	0.534538134932518	0.4	0.537529386014741	0.93
0.2	0.18065174925141	0.69601855727335	0.244459032479782	0.33
0.6	0.0936779424082488	0.59753540055845	0.0947171443021134	0.31
0.5	0.138150389771909	1	0.692437412819482	0
0.4	0.236085956683382	1	0.714149030895005	0
1	0.529666611459106	1	0.741759142774954	0
0.4	0.130297647323459	2.86383940935082e-85	0.0861442472776029	0
1	0.362607886781916	0.267550665205694	0.0309006822707766	0
0.9	0.474744096864015	0.9	0.477660272265511	0.7
0.9	0.0537190618924797	1	0.583117226275209	0
0.7	0.13855804875493	1	0.696412608920711	0
0.7	0.470222492935136	0.7	0.473469381164171	0.88
0.7	0.101389645133168	1	0.696311317050446	0
0.9	0.70825027115643	0.9	0.711662485489615	0.79
0.5	0.331838225247338	0.5	0.333503245834577	0.94
0.5	0.6856210520491	0.5	0.689103951456636	0.94
0.5	0.14251603721641	1.12918793369872e-98	0.0745209187441003	0
0.9	0.312520963838324	0.9	0.314208864437141	0.7
0.6	0.10123766050674	0.594984723613729	0.101733481164431	0.37
0.5	0.273107622750103	1	0.758930446906636	0
0.9	0.231795048341155	2.70284613153888e-28	0.0802283654663962	0
0.3	0.547762811649591	0.3	0.551933990857568	0.86
0.4	0.134547125082463	0.472968802689519	0.135003009834015	0.51
0.6	0.470645738765597	0.6	0.472374297092629	0.93
0.8	0.686981566948816	0.8	0.690815906338048	0.92
0.9	0.403111348394305	0.9	0.405572226158221	0.71
1	0.00687802163884044	2.54447774168833e-24	0.0544054419399504	0
0.6	0.850856125354767	0.6	0.85587722448385	0.97
0.8	0.282034632517025	0.799999999998915	0.284547387542846	0.84
0.5	0.173511438537389	0.00500000005164944	0.143993265749548	0.01
0.1	0.0988568942993879	6.75313274093763e-72	0.0543212560864681	0
0.9	0.774016299517825	0.9	0.777641301423277	0.78
0.1	0.55154419504106	0.1	0.553980980683349	0.73
0.1	0.360729875741526	0.1	0.362277733957381	0.72
1	0.768223254242912	1	0.888426961362791	0
0.6	0.679695509606972	0.6	0.683249264738654	0.92
0.2	0.0623255930840969	0.247645704501178	0.0638598448997463	0.08
0.6	0.027906371280551	1.36689942403082e-21	0.0623252552625545	0
0.2	0.123006414156407	0.163969819650423	0.125528584340705	0.62
0.8	0.296774799469858	0.8	0.299675549704964	0.9
1	0.571410296717659	1	0.655856290051163	0
0.4	0.00660489522852004	0.223306055693264	0.0334304980546812	0
0.7	0.114857486449182	0.698024359472022	0.115901872932245	0.48
0.3	0.483398883603513	0.3	0.485876816686014	0.9
0.7	0.132185596274212	1	0.793485229560973	0
0.2	0.292011496145278	0.2	0.293904858192968	0.85
0.6	0.138753871200606	0.995895274330447	0.63115486368626	0
0.7	0.0806275457143784	2.19783414003236e-132	0.081613397419537	0
0.8	0.58026287634857	0.8	0.584450427739715	0.92
0.5	0.680682056816295	0.5	0.683564924486556	0.94
0.1	0.440580204129219	0.1	0.442586980303305	0.8
0.6	0.190415787510574	0.600010287637648	0.19162327591729	0.92
0.3	0.619331066729501	0.3	0.622754096640243	0.96
0.6	0.145913809072226	0.600137846830836	0.146931229954456	0.83
0.1	0.126320509007201	1	0.751933876244996	0
0.4	0.00805086782202125	1	0.57267754949314	0
0.1	0.021511347964406	0	0.0993946965902518	0
0.9	0.352896716678515	1	0.861208930510111	0
0.4	0.625660215737298	0.4	0.628737582536461	0.96
0.4	0.88564271479845	0.4	0.890657456522319	0.96
0.2	0.244186750845984	0.200000000000176	0.245315754872372	0.89
0.5	0.619807432405651	0.5	0.623136215845663	0.92
0.5	0.24671701528132	0.499999940337281	0.248022970441646	0.9
0.3	0.679369621910155	0.3	0.683978330445449	0.91
0.6	0.0224282671697438	0.84296062554216	0.0568365795439661	0.01
0.6	0.0420091187115759	1	0.838758034106362	0
0.6	0.412444052752107	0.6	0.414253944956231	0.91
0.4	0.439736585132778	0.4	0.443471483239553	0.88
0.8	0.657784037524834	0.8	0.661642559072735	0.87
0.7	0.265770786441863	0.028	0.142890742521892	0.03
0.5	0.514225850813091	0.5	0.517128700828615	0.92
1	0.305045520421118	1	0.889696638992203	0
0.5	0.179764406988397	1	0.897642080517814	0
0.5	0.0462859396357089	0.504760741745098	0.0524606571026973	0.04
0.2	0.234381560934708	0.20000000005922	0.235827908095992	0.9
0.9	0.0757312057539821	0.813178704184197	0.0722340678792486	0.15
0.1	0.242744060698897	0.100000028747608	0.24527327145769	0.7
0.9	0.616203464102	0.9	0.618304534811048	0.69
0.3	0.0152780862990767	9.18576046833596e-16	0.0567930481438866	0
0.5	0.729438720969483	0.5	0.733865882845088	0.93
0.3	0.184235873632133	1	0.79326284973836	0
1	0.251185253728181	1	0.964331532876413	0
1	0.100858204998076	1.49531318957229e-65	0.0474037263351978	0
0.1	0.167094212723896	0.100211921136628	0.168403322922649	0.71
0.6	0.535823785467073	0.6	0.53905969034802	0.93
0.2	0.625301441410556	0.2	0.628744528707273	0.91
0.3	0.704080607509241	0.3	0.708398384639828	0.9
0.3	0.315202122554183	0.3	0.316411611000719	0.93
0.2	0.68049120134674	0.2	0.683970586249283	0.9
0.9	0.234195123659447	0.904000513167577	0.254726171884779	0.69
0.9	0.802232916466892	0.9	0.807144911890702	0.93
0.8	0.126052282750607	1	0.695141383034108	0
0.8	0.627823061542585	0.8	0.631416982536123	0.97
0.6	0.288650624919683	0.51	0.270663712985055	0.84
0.6	0.467567157698795	0.6	0.470943507924962	0.88
1	0.130572387948632	0.691617022421768	0.031495918713412	0
0.5	0.278282489161938	0.465	0.273327710661482	0.87
0.3	0.296806418336928	0.3	0.298694101766058	0.96
0.3	0.209130430128425	0.288000124260213	0.208505257161467	0.93
0.8	0.239557443885133	0.800000002508429	0.24072004777822	0.84
0.2	0.119749584235251	2.89023531415112e-105	0.0457339470982914	0
1	0.19007353996858	0.767544878926704	0.0340191480551632	0
0.4	0.158221843186766	8.28335994400507e-36	0.14830747175162	0
0.1	0.418254824355245	0.1	0.420825417244993	0.7
0.8	0.745714328251779	0.8	0.750516368763649	0.8
0.1	0.296244996599853	0.360999999850661	0.251465785070051	0.53
0.9	0.765145933721215	0.9	0.76876566224193	0.77
0.2	0.1076446082443	1	0.684358615951835	0
0.3	0.43099641869776	0.3	0.433168011625458	0.93
0.8	0.609975976170972	0.8	0.614191847476785	0.83
0.8	0.130867861676961	0.796379454616931	0.132060284828495	0.53
0.4	0.0785416688304394	0.426660857139367	0.0810171205876344	0.12
0.9	0.275812498060986	1	0.860164095615372	0
0.5	0.459475490264595	0.5	0.461880260904302	0.97
0.1	0.00305318832397461	0.427120197340356	0.0252308424096976	0
0.3	0.202892842702568	1	0.662147613492255	0
0.7	0.861181922489777	0.7	0.865964506331015	0.92
0.9	0.89966728631407	0.9	0.904888968643115	0.93
0.9	0.0355912838131189	4.36424623765924e-148	0.0510529439879415	0
0.9	0.225218120263889	1	0.949875659139279	0
0.5	0.347049999516457	1	0.798753365054194	0
0.5	0.0159001697320491	1	0.929394777140963	0
0.3	0.257915932219476	0.923000890441414	0.572930795518755	0.1
0.5	0.718091889517382	0.5	0.721821083576441	0.93
0.6	0.813098775455728	0.6	0.816293033017863	0.97
0.8	0.062883276026696	0.984027205505611	0.499249295231808	0
1	0.0949929358903319	1	0.792283010997803	0
1	0.694699414540082	1	0.795903045387405	0
0.9	0.602870684117079	0.9	0.604774967622197	0.72
0.5	0.53462466574274	0.5	0.538180279938512	0.9
0.4	0.28085693041794	0.4	0.282305388065624	0.98
0.7	0.0984099579509348	0.0133589556829495	0.088447302417949	0
0.2	0.259433273924515	0.2	0.261163279395958	0.89
0.6	0.654757159529254	0.6	0.658489756656079	0.93
0.8	0.0253388001583517	4.59049949676885e-74	0.0500945116926315	0
0.2	0.690536484122276	0.2	0.694674533003349	0.87
0.9	0.106513808714226	1	0.719402400247196	0
0.2	0.212677934672683	0.199947666648454	0.214824942192177	0.88
0.9	0.646775440312922	0.9	0.651428361608712	0.78
0.6	0.0192268611863256	1	0.962250721109693	0
0.2	0.495837238617241	0.2	0.498328668235027	0.82
0.5	0.514409031020477	0.5	0.516830647656792	0.93
0.4	0.318510708631948	0.4	0.320077205456348	0.96
0.8	0.329235571203753	1	0.881947043763949	0
0.9	0.31546943099238	0.9	0.318944259103432	0.79
0.4	0.40563080785796	0.4	0.407612210031562	0.92
0.5	0.378806516993791	0.5	0.380690056294889	0.96
0.1	0.28354080975987	0.100000000005402	0.284857947142514	0.69
0.2	0.800591714913025	0.2	0.805723708806853	0.88
0.9	0.065449719550088	1	0.958770615788109	0
0.8	0.756927999900654	0.8	0.761451504785515	0.95
0.3	0.318728863494471	0.3	0.319986520656133	0.89
0.5	0.140525645576417	1	0.923523827686014	0
1	0.207451679045334	1	0.734474687528977	0
0.9	0.0463519452605397	1	0.606047057187199	0
0.1	0.201954790623859	0.10002601926877	0.201947408561589	0.67
0.8	0.0733426448423415	4.73817810619172e-21	0.0708718420988785	0
0.6	0.295648509869352	0.6	0.297640801844132	0.97
0.4	0.270784296328202	0.399999999950872	0.27300249372541	0.93
1	0.268124173860997	1	0.561395320880718	0
0.9	0.473041684366763	0.929	0.6036334773487	0.48
0.9	0.222408858826384	0.900098080014012	0.222613732627648	0.88
0.9	0.0918703645002097	1	0.718645649723617	0
0.1	0.504661072278395	0.1	0.50677110682455	0.77
0.5	0.217109904391691	1	0.863023615534326	0
0.1	0.0392228628043085	0.00813380185409882	0.0708526741775209	0
0.5	0.276748791337013	0.500000000016969	0.278343751259039	0.9
0.2	0.562903349054977	0.2	0.56738709457147	0.79
0.1	0.428647921187803	0.1	0.429939896006456	0.8
0.1	0.0487417434342206	0.0103910730437248	0.0788080113685626	0
0.9	0.259814746445045	0.12600000001291	0.110353157844299	0.13
0.4	0.185632058186457	0.399904098537762	0.186249647327709	0.95
0.9	0.883331265067682	0.9	0.888734388263279	0.87
0.3	0.421538421884179	0.3	0.423637018788078	0.93
0.2	0.0575795692857355	1	0.671751672683308	0
0.8	0.313022322719917	0.8	0.315071524309163	0.95
0.5	0.373032820643857	0.5	0.375255389576213	0.94
0.2	0.359436003956944	0.2	0.361217973928421	0.84
0.6	0.0591409378685057	1	0.653606584459313	0
0.6	0.0997313400730491	0.60299015951764	0.10074186535605	0.31
0.5	0.234799722908065	1	0.816351283647433	0
0.7	0.384228024864569	0.7	0.386482346731534	0.86
1	0.422842339379713	1	0.803646132065604	0
0.6	0.406330098165199	1	0.824618666889459	0
0.1	0.350028921617195	0.1	0.349989424696822	0.71
0.2	0.761325350031257	0.2	0.765389967295423	0.92
1	0.671281131682917	1	0.725027806149803	0
0.3	0.707814929774031	0.3	0.712018557576686	0.91
0.1	0.0334453622344881	1	0.802064655140001	0
0.8	0.722335178405046	0.8	0.72580254008722	0.88
0.3	0.695237692445517	0.3	0.699562901062433	0.88
0.1	0.572277045808733	0.1	0.57589342107105	0.76
0.8	0.275525317294523	0.800000000000052	0.276187462518327	0.93
0.8	0.510826211888343	0.8	0.514054309940223	0.86
0.4	0.768333430867642	0.4	0.772852986862089	0.97
1	0.462046251632273	1	0.699566531266495	0
0.7	0.0209905544761568	1	0.643238591949729	0
0.4	0.249693643534556	0.400000000000715	0.251189387773718	0.97
0.1	0.780423955991864	0.1	0.785532825605551	0.84
0.7	0.0928010947536677	1	0.65106780195775	0
0.2	0.506694682873785	0.2	0.509162998247204	0.9
0.8	0.0892110511194915	1	0.804669372770417	0
0.5	0.211048451717943	1	0.874997121577152	0
1	0.218755043577403	1	0.969074045692798	0
0.6	0.340605691540986	0.668	0.403514272053816	0.8
0.4	0.113490803632885	1	0.718989465532333	0
0.8	0.680133163928986	0.8	0.684073459531345	0.89
0.3	0.0633529969491065	4.85186497245853e-56	0.0898339397430323	0
0.8	0.335061098448932	0.8	0.336726240776173	0.86
0.5	0.591581826331094	0.5	0.594516787033094	0.98
0.7	0.200485999695957	0.927999791841199	0.545790273778074	0.18
0.2	0.104920333949849	0.203719981382815	0.105066102784958	0.4
0.4	0.278264899738133	0.399999999977486	0.279935293087689	0.96
0.3	0.126919088186696	8.58375892836396e-62	0.129789466594905	0
0.3	0.564235877012834	0.3	0.568034825133172	0.91
0.6	0.357977817533538	0.6	0.360123912221039	0.92
0.8	0.120010854909196	0.797284576926327	0.12002986803785	0.57
0.2	0.854641916928813	0.2	0.859249338495129	0.92
0.1	0.417992748087272	0.1	0.419078943446909	0.69
0.4	0.116856587119401	1.90178076058603e-92	0.0793896527945218	0
0.2	0.154564424650744	0.200705321152617	0.1548735785219	0.77
0.8	0.0707871150225401	1	0.907741717758852	0
0.2	0.0132945508230478	0.999999999979814	0.538301904987776	0
0.1	0.171587344491854	1	0.769566013018068	0
0.7	0.19483252055943	0.699987953208301	0.195435212700161	0.91
0.7	0.0949997021816671	0.969184503018276	0.512801395712191	0.02
0.5	0.147351450286806	0.506065802906362	0.153502222518367	0.81
0.1	0.553098371252418	0.1	0.556416013543421	0.89
0.3	0.435199215309694	0.3	0.437519650869348	0.96
0.4	0.363076005596668	0.4	0.363962194222778	0.95
0.3	0.638493556063622	0.3	0.642508279983168	0.97
0.5	0.0111589443404227	1	0.898016817945476	0
0.9	0.345872511388734	0.9	0.348130763765337	0.96
0.4	0.156851343810558	0.0200007324222943	0.146276271120994	0.04
0.9	0.363123763119802	0.9	0.36446861073571	0.76
0.9	0.360854814294726	0.9	0.362262940974212	0.85
0.3	0.21236363472417	0.300000925268952	0.213648659340133	0.89
0.1	0.357663605362177	0.1	0.35921243444675	0.67
1	0.189453499158844	6.38628493939405e-64	0.044999150196581	0
0.1	0.103673405246809	1	0.649730863729529	0
0.6	0.351179961580783	0.6	0.353529642484925	1
0.5	0.158464290434495	0.499234140146184	0.159353226852401	0.82
0.7	0.1823652589228	1	0.789953312359682	0
0.2	0.209882803028449	0.176000001201145	0.209915000915989	0.77
0.9	0.121357370866463	1	0.922698100524237	0
0.4	0.885816617868841	0.4	0.88985919103981	0.99
0.6	0.671025601681322	0.6	0.675208508758793	0.95
0.5	0.275237564463168	0.500000000000003	0.276127608588841	0.94
0.8	0.238677630899474	1	0.858737486069507	0
0.9	0.630842064740136	0.9	0.634478585504818	0.87
0.6	0.314276495482773	1	0.866539088621854	0
0.5	0.764722518622875	0.5	0.769105943672781	0.93
1	0.0899889108259231	5.67579312928218e-105	0.120709737648418	0
0.5	0.041129944846034	0.632363056315514	0.0514049197887694	0.01
0.9	0.415550595615059	0.9	0.418835045639814	0.81
1	0.160130228381604	1	0.608647924032678	0
0.2	0.657061318401247	0.2	0.660493136916167	0.93
1	0.134993058862165	1	0.830863712743492	0
0.4	0.304741747444496	1	0.778585615153076	0
0.4	0.00104448641650379	1.05822379757663e-78	0.043539681143696	0
0.3	0.111246797023341	7.15194142916605e-105	0.0624385285424924	0
0.5	0.883806856581941	0.5	0.888976128453827	0.94
0.9	0.140826122369617	0.900936949868071	0.150830071057968	0.67
0.3	0.697395666036755	0.3	0.701108961238394	0.91
0.8	0.0783086665906012	0.894305885510914	0.176899535536765	0.03
0.6	0.573244322091341	0.6	0.575925816458276	0.91
0.7	0.798172838753089	0.7	0.802851844486179	0.94
0.1	0.372968536801636	0.1	0.374938714304392	0.61
0.6	0.193426896585152	1	0.773482075414968	0
0.4	0.173460276098922	0.573788068110855	0.242443140226888	0.65
0.2	0.501161283813417	0.2	0.50502870893887	0.81
0.3	0.0420808156486601	1	0.58397778952276	0
0.2	0.206668299157172	0.199999780125076	0.207603510574753	0.87
1	0.337573441909626	0.891754848338552	0.0493027593302873	0
0.1	0.0835848217830062	1	0.569208188796076	0
0.7	0.58974509476684	0.7	0.59288294097285	0.98
0.5	0.41393956867978	0.5	0.416277670420761	0.88
0.5	0.200844081351534	1	0.708606390122055	0
0.6	0.383276244159788	0.6	0.385326649969188	0.91
0.1	0.351531599182636	1	0.645411433885776	0
1	0.431317177368328	1	0.813376001342379	0
0.2	0.41041117766872	0.2	0.413045942381395	0.9
0.9	0.0414162203669548	1	0.583996608560021	0
0.2	0.611467888578773	0.2	0.61529547768485	0.85
0.4	0.338706646347418	0.4	0.340601505071161	0.92
0.9	0.656282785581425	0.9	0.660355414874127	0.79
1	0.36934208846651	0.337738599792192	0.0305799420253928	0
0.7	0.0269641550257802	0.992071004531662	0.490286712465543	0
0.6	0.706506446003914	0.6	0.710236956417818	0.96
0.1	0.761456120759249	0.1	0.765502277877875	0.73
0.9	0.26723923929967	0.855000000210744	0.258187897634284	0.85
0.6	0.625165156554431	0.6	0.628543317831407	0.94
0.5	0.772412148304284	0.5	0.776605154671399	0.98
0.5	0.566826179157943	0.5	0.569323767436264	0.98
0.5	0.871134717250243	0.5	0.876307285157711	0.96
0.3	0.638326260261238	0.3	0.641788363130993	0.94
0.3	0.164744075620547	0.300082435032723	0.165444528523002	0.84
1	0.0370413511991501	1	0.626642939547932	0
0.1	0.204211530275643	0.0999542097888001	0.206182297141405	0.68
0.7	0.249678207561374	0.700000000007703	0.250690260516423	0.95
0.1	0.494042389793321	0.1	0.497938995418744	0.92
0.1	0.00439564674161375	1	0.577305968983115	0
0.4	0.242728841025382	0.802000000084251	0.492308780977829	0.29
0.6	0.238600987475365	0.599971143172282	0.240216868896322	0.95
0.1	0.232579262694344	1	0.618145724132371	0
0.2	0.226057611871511	1	0.616164183241475	0
1	0.640036756638438	1	0.671595787175874	0
0.4	0.77250008052215	0.4	0.777273785721013	0.87
0.1	0.871445534750819	0.1	0.876049669311926	0.94
0.1	0.0779062404762954	0.136630810699841	0.076201126971331	0.14
0.7	0.0891235996969044	0.117040033297859	0.0832677988912726	0.03
0.4	0.299379324307665	1	0.814536085886241	0
0.8	0.047848483081907	1	0.877388846207868	0
0.9	0.377215012907982	0.9	0.379102738799972	0.72
0.8	0.357312150998041	0.8	0.359991534508971	0.82
0.5	0.271027201786637	0.5	0.272677858115013	0.96
0.2	0.230295409448445	1	0.669607925618254	0
0.7	0.457278915215284	0.7	0.460126814753524	0.98
1	0.553559832973406	1	0.911096486947839	0
0.8	0.0703745614737272	0.772916539198109	0.071420151931582	0.1
0.3	0.488939009606838	0.3	0.491701723284095	0.87
0.9	0.69648750894703	0.9	0.699280043946459	0.76
0.5	0.743925971211866	0.5	0.747938074777997	0.96
1	0.0483318229671568	5.0047561681376e-66	0.0476816816250667	0
0.1	0.439957541180775	0.1	0.442498458360214	0.78
0.8	0.777669302886352	0.8	0.782390142560319	0.89
0.4	0.203255012631416	1	0.769401240041495	0
0.9	0.33883692137897	1	0.944483471265654	0
0.6	0.196154969744384	6.86212365567066e-57	0.127716949818924	0
0.9	0.482482481747866	0.9	0.484879860839788	0.88
0.1	0.353666274808347	0.991	0.581379079593501	0.01
0.6	0.39452499197796	0.6	0.397175146514578	0.96
0.1	0.149954268475994	0.102163690698796	0.14909239918949	0.64
0.4	0.462060850812122	0.4	0.464913513330915	0.93
0.5	0.0201741356868297	1.96409637698981e-30	0.0615544712118264	0
0.9	0.0970274158753455	0.88731030758627	0.0955457811599877	0.24
0.3	0.605320083675906	0.3	0.606727295414164	0.92
0.6	0.47235376550816	0.872	0.694673748453856	0.31
0.9	0.190928646130487	0.899843138869119	0.19043204584527	0.67
1	0.923415584955364	1	0.968124668446243	0
0.4	0.419949632370844	0.4	0.422472742535245	0.96
0.4	0.682258391520008	0.4	0.686225301023623	0.95
0.1	0.346320504089817	0.1	0.3482042657285	0.63
0.4	0.204290906200185	0.39999792273323	0.205616099959327	0.93
1	0.716547826770693	1	0.913373195137828	0
0.2	0.00812203506939113	1	0.621069240874863	0
0.4	0.587082406971604	0.4	0.590593988614507	0.92
0.1	0.57363570202142	0.1	0.578242445985256	0.61
1	0.136594409588724	1	0.937511849204529	0
0.5	0.110859089298174	1	0.759065762002836	0
0.3	0.0679839146323502	0.319592522066135	0.0703680990548871	0.11
0.8	0.39756137621589	0.97	0.769424005120332	0.11
0.4	0.5668208245188	0.4	0.570108637996602	0.92
0.9	0.449146935949102	0.9	0.451109662958762	0.92
0.5	0.505544506246224	0.51	0.512425887352066	0.94
0.9	0.212030622409657	9.94432407340466e-29	0.0797188885038933	0
0.4	0.207135696196929	1	0.836455045555039	0
0.4	0.246213253121823	0.387999999999986	0.2462241516937	0.93
1	0.300965125206858	1	0.56560840214315	0
0.4	0.654523958917707	0.4	0.65783156803128	0.93
0.4	0.604056460084394	0.4	0.606945882229617	0.94
0.6	0.304151135263965	0.996	0.731866662886198	0
0.9	0.50473051588051	0.9	0.508016868474843	0.83
0.6	0.779421913903207	0.6	0.78376303289264	0.89
0.3	0.330450157402083	0.3	0.332376606049076	0.95
0.9	0.13768275687471	0.863611787508069	0.135713606557129	0.71
0.4	0.472844391828403	0.4	0.475982772080905	0.94
0.6	0.252503991127014	0.599999998497659	0.253787339852135	0.91
0.5	0.822653013281524	0.5	0.82734193362459	0.97
0.2	0.170038585085422	0.200356922164573	0.171649113478447	0.82
0.7	0.119527585105971	1	0.961789312590131	0
0.8	0.0283105690032244	1	0.714429786582187	0
0.4	0.220642146887258	0.372000000221791	0.216992593378608	0.91
0.8	0.207893261220306	1	0.828495096786041	0
0.9	0.250893020536751	1	0.836466656789915	0
1	0.222644264344126	1	0.670574401292906	0
0.4	0.430285786278546	0.4	0.431401080082366	0.96
0.4	0.615979543188587	0.4	0.619322337987433	0.95
0.1	0.392781615257263	0.450999999955764	0.299631606553946	0.56
0.3	0.0869059066753834	1	0.768372005960036	0
0.8	0.713437761180103	0.8	0.718044928154675	0.91
0.9	0.0139975266065449	1	0.957578659966063	0
0.5	0.393672363134101	0.5	0.396288635688949	0.97
0.5	0.269776423927397	0.500000000110023	0.27102289058958	0.96
0.9	0.056428685085848	1	0.687680395277785	0
0.7	0.0937700362410396	1.61553947720856e-23	0.0859766547207782	0
0.9	0.193714280379936	0.899979763929408	0.194911398954335	0.74
0.5	0.497777165845037	0.5	0.500791039039998	0.95
0.1	0.0121713725384325	0.736065552575604	0.0353561783324718	0
0.3	0.303497957531363	1	0.726291210427581	0
0.2	0.103926359442994	1.40129974294042e-53	0.124014257677708	0
0.1	0.295731245540082	1	0.620484010077229	0
0.2	0.740919900825247	0.2	0.745706148082181	0.86
0.6	0.387496230192482	0.6	0.390593267175545	0.96
1	0.261763663729653	1	0.598971221735676	0
0.2	0.539194708922878	0.2	0.542120017935796	0.9
0.8	0.493058966007084	0.8	0.49586805995284	0.97
1	0.831369695486501	1	0.913662055183042	0
0.9	0.0799946777988225	0.880241075003036	0.079054570042366	0.15
0.9	0.389663198031485	0.9	0.392779848815556	0.75
0.1	0.538470462430269	0.1	0.54206825160331	0.68
0.7	0.206917444244027	0.700094723782542	0.208612493355172	0.94
0.7	0.1492172293365	0.698866690622822	0.149255961354895	0.84
0.3	0.348576195072383	0.3	0.351328572483862	0.87
0.5	0.170644518919289	0.500096002657177	0.171479615688371	0.93
1	0.450925776734948	1	0.652513497603813	0
0.7	0.647716928040609	0.7	0.651629428384561	0.95
0.3	0.965700392611325	0.3	0.971271951591826	1
0.8	0.526309620123357	0.8	0.52924606164252	0.91
0.3	0.865006919018924	0.3	0.869763594516707	0.99
0.6	0.429058067500591	0.6	0.432293799783025	0.91
0.7	0.291780084604397	1	0.821847838821114	0
0.7	0.653397646266967	0.7	0.657430463391263	0.88
0.6	0.426609263056889	0.6	0.428785354312685	0.91
0.7	0.312354535795748	0.7	0.314676083265748	0.96
1	0.254853458143771	1	0.756427395227567	0
0.1	0.672242008615285	0.1	0.675731767441314	0.94
0.5	0.51690290402621	0.5	0.51902720714806	0.97
0.2	0.17471529985778	2.63213539472524e-47	0.181673683417692	0
1	0.763260461622849	1	0.900302746603833	0
1	0.108139772666618	1	0.699926452494059	0
0.4	0.533673189580441	0.4	0.536426174305436	0.88
0.3	0.745294359512627	0.3	0.749651882628809	0.88
0.6	0.399934528395534	1	0.813890120436385	0
0.9	0.225025482010096	0.968999938705469	0.555223709418258	0.16
0.9	0.0247650220990181	0.342143554833958	0.0459787876536561	0
0.5	0.415683371247724	0.5	0.418564136781259	0.95
0.8	0.481851517222822	0.8	0.484023979648876	0.97
0.2	0.137352535035461	1	0.682288907815519	0
0.8	0.830682080704719	0.8	0.833726987909783	0.99
1	0.0180590217933059	4.90088849033188e-184	0.13156632546412	0
0.8	0.464927785098553	0.8	0.467871507256846	0.86
0.2	0.237855606013909	0.199999051960646	0.239811628820836	0.87
0.8	0.21437033964321	1	0.767480666610465	0
0.4	0.115889201872051	0.399815353331507	0.117792388693207	0.46
0.2	0.0573103581555188	1	0.870420256613121	0
0.2	0.043754227925092	0.144659334270919	0.0582974549163151	0
0.4	0.442111393902451	0.4	0.444355821824623	0.96
0.6	0.554479881655425	0.6	0.557213960689865	0.91
0.6	0.675763770239428	0.6	0.679688649719582	0.95
0.4	0.408779699588194	0.4	0.412276805053185	0.92
0.2	0.0441737547516823	0.316160030732475	0.0487650657785289	0.02
0.7	0.39753226749599	1	0.824769208871614	0
0.2	0.235055826138705	0.200000032776729	0.23629479752313	0.89
0.6	0.837968873092905	0.6	0.842909135161113	0.97
0.8	0.0203863319475204	1	0.78398069297617	0
0.3	0.484038406983018	0.3	0.486757271767587	0.92
0.8	0.557368743931875	0.8	0.560420088471859	0.88
0.7	0.247639649081975	1	0.735733973485234	0
0.4	0.090915544424206	0.401723156700604	0.0911421964004113	0.28
0.2	0.345472667366266	0.2	0.346725530007878	0.85
0.6	0.795861672377214	0.6	0.800441621227694	0.92
0.9	0.254811195656657	0.899999971540877	0.256604974194378	0.73
0.8	0.461454745847732	0.8	0.464678046562523	0.74
0.4	0.112778038019314	0.749832561851299	0.18706266861012	0.19
0.3	0.548957228660583	0.3	0.552500267734361	0.86
0.1	0.63553248392418	0.1	0.638279967228982	0.68
0.5	0.597713382914662	0.5	0.601090666452281	0.92
0.8	0.0298700055573136	1	0.674604563474122	0
0.8	0.522815979085863	0.8	0.526033780505118	0.84
0.5	0.0784270346630365	1	0.949666793936654	0
0.7	0.526542840292677	0.7	0.530348996723919	0.94
0.8	0.151297219097614	0.798579254744528	0.152512510976457	0.83
0.3	0.232008982216939	0.559000034184948	0.330508253736825	0.58
1	0.114367493195459	0.623949991209871	0.0269255618175002	0
0.9	0.318078605923802	0.995	0.781320484777745	0.03
0.8	0.658216437324882	0.8	0.662008719958666	0.88
0.8	0.05911327409558	6.42205220336555e-52	0.0642213799786202	0
0.4	0.388842565007508	0.4	0.390888005404511	0.93
0.3	0.430974611314014	0.713	0.56064258240515	0.37
0.7	0.297911991830915	0.7	0.29891494938252	0.95
0.7	0.45497506367974	0.7	0.457804631758881	0.88
0.5	0.894745445111766	0.5	0.899723137216222	0.98
0.5	0.059156532632187	1	0.870149407543435	0
0.7	0.579432738013566	0.7	0.582939248420009	0.9
0.4	0.247102071763948	0.399997765211929	0.248720551978725	0.93
0.9	0.0387430798728019	1	0.649695604394776	0
0.7	0.246469665318727	0.699999853112636	0.246851643852616	0.96
0.3	0.144369405228645	0.071838007607249	0.14846788497189	0.22
0.3	0.188370530027896	0.003	0.177876719654995	0
0.8	0.197974150534719	1	0.919030817753254	0
0.8	0.00649744691327214	1.20144137780812e-42	0.0508594997046791	0
0.3	0.124875156208873	0.302390503891084	0.125750469301862	0.59
0.8	0.0312272312585264	5.94909035375249e-72	0.0499844183732181	0
0.6	0.174980395007879	0.317937549761491	0.151673605483734	0.51
0.7	0.137496495153755	1	0.927157163872027	0
0.6	0.175048716599122	1	0.922254291982925	0
0.2	0.285754028474912	0.200010016375857	0.288433932907433	0.84
1	0.456588986329734	0.993942542729374	0.258403637909519	0
0.7	0.0876962214242667	1	0.971023098702389	0
0.8	0.668396445456892	0.8	0.672294746412587	0.95
0.5	0.378106727031991	0.5	0.379679879867074	0.95
0.9	0.0303447279147804	1	0.866244145752402	0
0.7	0.206763317110017	0.700141837659062	0.207307769111303	0.92
0.1	0.366327255498618	0.1	0.367636044793128	0.74
0.8	0.221769709372893	1	0.813661556277055	0
0.5	0.0825026331003755	1	0.759651135531034	0
0.5	0.104260525200516	1.50679991176445e-21	0.105664250505232	0
0.1	0.3745686954353	0.1	0.378281857340056	0.71
0.2	0.154167351545766	1	0.584049398689686	0
0.4	0.319545849226415	0.4	0.321252792628634	0.94
0.1	0.449087303364649	0.900999999997423	0.491970478144979	0.11
0.9	0.289727006340399	0.899999999767454	0.290482904987171	0.71
0.3	0.446660809684545	0.3	0.449592714173564	0.88
0.3	0.205992012517527	0.923000036572735	0.542834181041002	0.09
0.4	0.215194249991328	0.718000025586735	0.419071862846362	0.44
0.9	0.0151652314234525	1	0.656517928202573	0
0.9	0.763645977014676	0.9	0.768364437882891	0.84
0.8	0.312023320700973	0.8	0.314448303728956	0.85
0.7	0.347978288307786	0.7	0.349565561731632	0.98
0.2	0.708781842375174	0.2	0.712748748778488	0.98
1	0.341299887746572	1	0.830814238416147	0
0.9	0.650557708693668	0.9	0.654732474291978	0.66
0.5	0.0470375781878829	2.68046790282213e-68	0.0714336532986769	0
0.9	0.12599418614991	0.898136956005181	0.127427799676887	0.54
0.7	0.399642467265949	1	0.873415740120597	0
0.1	0.054446627618745	8.17903315584065e-87	0.114805962455892	0
0.7	0.271064574131742	1	0.875695326791585	0
0.5	0.345124558312818	1	0.73538292096906	0
0.8	0.467739055166021	0.8	0.469713786685445	0.84
0.8	0.773969819769263	0.8	0.777567680786082	0.99
0.4	0.0196332109626383	1	0.853603461169403	0
0.3	0.161432032706216	1.07394941463731e-31	0.159746829460738	0
0.8	0.318649332271889	1	0.892361168830772	0
0.6	0.492800088599324	0.6	0.495343265706132	0.93
1	0.074179972987622	0.207786605921598	0.0361545670576243	0
0.2	0.084326624404639	4.64595335120424e-59	0.111165295830542	0
0.5	0.567618707194924	0.5	0.571385946488152	0.92
0.5	0.563285626471043	0.5	0.567075514914872	0.91
0.2	0.0590449299197644	1	0.764157907735395	0
0.7	0.289003090932965	0.700000000001003	0.290260488277272	0.93
0.8	0.215128538198769	1	0.856080964810536	0
0.7	0.36087879166007	0.7	0.363175977559158	0.92
0.8	0.428673287853599	0.8	0.430294042674704	0.91
0.3	0.419569367542863	0.3	0.421522124244259	0.9
0.5	0.315345007460564	0.5	0.316610160072251	0.97
0.7	0.840687522897497	0.7	0.845109535637227	0.93
0.2	0.168000845005736	3.92561783024717e-39	0.177089688320569	0
1	0.609041512943804	1	0.62718938492567	0
0.7	0.244762795045972	0.699999960468012	0.246663314278417	0.84
0.7	0.593134461669251	0.7	0.596168805462324	0.9
0.8	0.381857181433588	0.998	0.84738158839887	0.01
1	0.801196767017245	1	0.944107223780811	0
0.7	0.0644264118745923	0.69198902542263	0.0672351473189602	0.14
0.1	0.255342641612515	0.100000003678953	0.258373159291319	0.71
0.5	0.219872446730733	1	0.722644199115071	0
0.9	0.310309074353427	0.999	0.816215557022947	0.01
0.9	0.0111521000508219	1	0.69337848177126	0
0.8	0.067916258238256	1	0.589096013172493	0
1	0.347596746170893	0.699419572768422	0.0284773219418066	0
1	0.787181419087574	1	0.999985918816098	0
0.4	0.253181368345395	0.399999616347867	0.254712579520577	0.91
0.3	0.161489379359409	0.299913790977542	0.162680188637275	0.91
1	0.46697192452848	0.999692824421135	0.488013102805913	0
0.9	0.273714822018519	1	0.907432667029734	0
0.1	0.229520165594295	0.100000000000207	0.23049075212833	0.81
0.2	0.297075980342925	0.20000000000017	0.299262134330713	0.88
0.3	0.0283591074403375	0.0550416288284248	0.059568489053191	0
0.9	0.0088895505759865	1	0.649932527206795	0
0.8	0.133524037431926	1	0.691908118804411	0
0.3	0.226983709726483	1	0.820037079713349	0
0.2	0.0184561582282186	1	0.681335240328508	0
0.3	0.0311824942473322	3.05967059237168e-73	0.0723294719127919	0
0.4	0.101297905901447	0.20391104561835	0.106550046887335	0.25
0.5	0.18258561892435	1	0.674136290319116	0
1	0.303476919187233	1	0.993011317576417	0
0.2	0.0230454048141837	0	0.0942032020804226	0
0.8	0.216475891880691	0.800091725672534	0.217981858707051	0.87
0.6	0.483569925883785	0.6	0.486095989903841	0.97
0.5	0.505293677793816	0.5	0.508284934803303	0.93
1	0.0677253974135965	0.184080035591064	0.0304371856274712	0
0.4	0.202330158324912	1	0.693706737399579	0
0.6	0.162903022486717	0.599874383490178	0.164182742028721	0.82
1	0.778883481398225	1	0.994668380119761	0
0.3	0.630374647909775	0.3	0.634896871560127	0.88
0.6	0.509044310310856	0.6	0.511695106969619	0.94
0.4	0.502132361056283	0.4	0.506612863483894	0.88
0.3	0.613225753419101	0.3	0.616152946730588	0.9
0.8	0.56865880289115	0.8	0.57183604748538	0.84
0.7	0.0716525695752352	0.679483523432072	0.0733161012890573	0.12
1	0.123409729916602	0.999724235552975	0.510318101414189	0
0.5	0.64500970672816	0.5	0.649477484264249	0.88
0.2	0.0907034114934504	5.07671283775692e-21	0.119028249631284	0
0.8	0.738509701332077	0.8	0.74284610464533	0.89
1	0.783154245000333	1	0.829589145768778	0
0.8	0.296482496196404	0.800000000000137	0.297697440172437	0.91
0.9	0.573328268015757	0.9	0.57569146040732	0.75
0.8	0.752070397138596	0.8	0.756998120312288	0.89
0.3	0.766665632370859	0.3	0.771076924355898	0.88
0.6	0.0551613322459161	0.575238785560042	0.0595801507644269	0.1
0.2	0.24974565859884	0.200000000076743	0.251563227894334	0.83
0.8	0.0693127890117466	1	0.887067651934164	0
0.8	0.375850867945701	1	0.877071236997888	0
0.4	0.365102817770094	0.874	0.605787385732689	0.18
0.4	0.183198670158163	0.0240000055014336	0.164091230886902	0.05
0.9	0.179029704071581	0.899410756734646	0.179779093016784	0.67
0.3	0.664013683563098	0.3	0.667752287421615	0.95
0.1	0.123147847596556	0.803118958283673	0.225534056192519	0.13
0.2	0.326825821772218	0.2	0.32860595285483	0.9
0.5	0.395441886270419	0.5	0.397555745115102	0.95
0.1	0.139855799498037	0.100930327548905	0.140086046993495	0.64
0.3	0.388448187382892	0.3	0.390646708512615	0.95
1	0.413451719097793	1	0.893079541001194	0
0.7	0.655942073091865	0.7	0.660447382900679	0.9
0.1	0.0542095685377717	1	0.590292158078972	0
1	0.643879610812292	1	0.9077978897713	0
1	0.0803820029832423	0	0.0880674194524027	0
0.9	0.345021961955354	0.998	0.832692458748625	0.01
0.1	0.00408868165686727	0.753039990366333	0.0257084189912008	0
0.1	0.344388008583337	1	0.634376335014588	0
0.8	0.754735219990835	0.8	0.759549205194764	0.84
0.3	0.605023183859885	0.3	0.609294131873812	0.87
0.9	0.20575633388944	0.899928757423895	0.206773235987037	0.71
0.5	0.607193896081299	0.5	0.610765307101901	0.91
0.1	0.520678303204477	0.1	0.523583989150089	1
0.1	0.0191406656522304	1	0.743783489802874	0
0.6	0.341848823940381	1	0.77364431967492	0
0.1	0.103674198267981	0.10580175097539	0.10336377023776	0.38
0.2	0.380305223166943	0.2	0.382838872384797	0.85
1	0.401301940437406	1	0.806461541926165	0
0.7	0.0508381300605834	0.646067992872864	0.0536189045867799	0.07
0.8	0.00915609137155116	1	0.610750322629185	0
0.2	0.421632433542982	0.2	0.42349208479872	0.9
1	0.0793459098786116	9.80042368093198e-32	0.0515953242418993	0
1	0.0268868685234338	1	0.988892555681495	0
0.8	0.0544344549998641	0.73521288308302	0.0581968129384407	0.04
1	0.705477837705985	1	0.998761186475422	0
0.8	0.547630121000111	0.8	0.550513671477797	0.87
0.1	0.170189287746325	0.100418314995841	0.171411250120073	0.71
0.8	0.286162531701848	0.799999974910985	0.287710494881983	0.85
0.8	0.0340940696187317	1	0.879696861168553	0
0.7	0.197466110112146	0.700110519234764	0.199425318154468	0.79
0.2	0.291181264910847	0.2	0.293161677187719	0.87
0.7	0.374953988939524	0.7	0.377339900856754	0.87
0.3	0.555254041217268	0.3	0.558422687119807	0.96
0.7	0.195101662073284	0.699725844416209	0.195285809494056	0.85
0.9	0.537434647325426	0.9	0.540893957154631	0.67
0.1	0.672492896439508	0.1	0.67647327647761	0.88
0.2	0.0665878695435822	4.2231906150899e-29	0.0992200515795066	0
0.8	0.0406940092798322	7.85817794348984e-69	0.0567089857466198	0
1	0.793585883453488	1	0.868809848389806	0
0.2	0.440357076004148	0.2	0.443022872510465	0.96
0.2	0.488762561697513	0.2	0.491696201210066	0.87
0.1	0.123180917929858	0.103252760796171	0.123201427403312	0.52
0.2	0.118985225679353	1	0.778078070486371	0
0.6	0.349630593089387	0.6	0.351575542248524	0.89
1	0.232265082187951	1	0.58907874577869	0
0.3	0.828250528080389	0.3	0.833304372390356	0.95
0.1	0.0618689262773842	1	0.611203505345422	0
1	0.504759370582178	1	0.707514776454853	0
0.6	0.0934089594520628	1	0.869984867578547	0
0.9	0.114565281430259	0.8963345093214	0.114441423655148	0.51
0.3	0.31999939144589	0.3	0.322022785924345	0.96
0.6	0.615100675961003	0.6	0.618099371805364	0.93
0.7	0.311612281948328	0.699999999999999	0.313591586818421	0.92
0.9	0.197602270403877	0.899897641923629	0.19790122868384	0.67
0.6	0.748199350433424	0.6	0.752940936474117	0.9
0.5	0.0412418849300593	1	0.658043106546401	0
0.3	0.563166359206662	0.3	0.566030435442392	0.93
0.5	0.791615766705945	0.5	0.795110993019926	0.97
0.7	0.790594493970275	0.7	0.794834521702898	0.92
0.4	0.599474384449422	0.4	0.603200968759179	0.95
0.8	0.279554398730397	0.998	0.760588956475665	0.01
0.7	0.17259564390406	0.700045821130848	0.174054902923119	0.88
0.3	0.2126222520601	0.299971948317	0.213581771269019	0.91
0.8	0.462764725554734	0.8	0.466251388121031	0.84
0.4	0.416789485374466	0.4	0.419409984475451	0.94
0.7	0.00585276028141379	3.98911524020528e-171	0.0193912926063982	0
0.3	0.282150179380551	0.300000000010129	0.282871372915369	0.9
0.3	0.456020527519286	0.3	0.457456650683579	0.95
0.4	0.389041794463992	0.934	0.651370695942906	0.1
0.7	0.0141193314921111	1	0.654119015043293	0
0.7	0.751589436084032	0.7	0.757021481769142	0.81
0.6	0.208342297701165	0.0480000000000097	0.145072135840434	0.07
0.5	0.235890122829005	0.500000582665698	0.236498710546961	0.91
0.4	0.0735040483996272	1	0.781077343087458	0
1	0.108617469435558	1	0.978553918429437	0
0.4	0.290879284730181	0.4	0.293889233835075	0.93
0.9	0.258995062904432	1	0.893883092195773	0
0.9	0.23224223474972	1	0.759585057459447	0
0.4	0.151124755619094	3.98919301678857e-80	0.0746285177729818	0
0.3	0.141188912559301	1	0.650262692392254	0
0.3	0.533298701513559	0.3	0.535994692017966	0.99
0.8	0.367960406001657	1	0.846157540315511	0
0.6	0.145239077974111	0.599435539087476	0.145754352152413	0.76
0.9	0.53307927842252	0.9	0.536207667664548	0.9
1	0.190529640996829	1	0.88232862718556	0
0.9	0.0450384612195194	0.60665561189774	0.047724329630946	0.05
0.4	0.169231823179871	1.10676660019038e-20	0.154026260123548	0
0.6	0.0235575025435537	1	0.734965172479685	0
0.8	0.391028011916205	0.8	0.393865709027473	0.81
0.6	0.0863806684501469	5.46700736952951e-119	0.0702855122458956	0
0.2	0.258467595325783	1	0.617596201349611	0
0.8	0.725529165705666	0.8	0.729513591823897	0.92
0.9	0.190180772216991	0.899925371379002	0.190133367398166	0.79
0.5	0.1525251083076	1	0.739369550223139	0
0.5	0.580420652637258	0.5	0.584268894345444	0.95
0.2	0.692199500044808	0.2	0.696003218818345	0.8
0.1	0.0976879873778671	0.000984796000609745	0.127890326236097	0
0.4	0.252384258667007	0.400000000001945	0.255012396923263	0.95
0.9	0.0932868807576597	1	0.625474840967164	0
0.8	0.0739289505872875	1	0.600561125122582	0
0.1	0.291382365161553	0.100000007260526	0.294327513888563	0.68
0.3	0.265959570417181	1	0.72715745947018	0
0.5	0.376194857992232	0.5	0.378617444363396	0.87
0.6	0.240881344536319	0.600000007461484	0.243025125585883	0.96
0.7	0.564166722586378	0.7	0.566748815380786	0.99
0.1	0.217465032590553	0.10000014852157	0.218795160363925	0.78
0.1	0.100452087819576	1	0.852069790508374	0
0.9	0.11139214457944	1.88230674137406e-35	0.061858026242728	0
0.9	0.103020954644307	0.892157227636061	0.102690306809897	0.35
0.8	0.15184337948449	1	0.911380683879576	0
1	0.184302305569872	1	0.903908383795178	0
0.8	0.775452166097239	0.8	0.779216053597132	0.89
0.2	0.475534128956497	0.2	0.478870136693671	0.9
0.8	0.368188447086141	0.8	0.369921548642832	0.99
0.9	0.126727539114654	4.31484354588775e-22	0.0696842811421336	0
0.5	0.199346608249471	0.500042525602463	0.198969088035072	0.98
0.4	0.302930276142433	0.400000000002669	0.305255035573354	0.89
0.4	0.302531127119437	0.4	0.304673249585842	0.97
0.2	0.396936482749879	0.2	0.39867256922819	0.9
0.3	0.814984295750037	0.3	0.819608784766426	0.97
1	0.0047350199893117	1	0.859314091012894	0
0.1	0.301842054584995	0.1	0.303614969318132	0.71
0.7	0.246608224930242	0.700000003243893	0.247848974142736	0.95
0.5	0.0125774557236582	3.04434545839544e-239	0.114522807777702	0
0.8	0.877659778809175	0.8	0.882740094227798	0.96
0.8	0.308826860738918	1	0.926081142516488	0
1	0.352691996842623	1	0.896637138993838	0
0.6	0.755483553977683	0.6	0.759439020576467	0.96
0.6	0.134517507394776	0.59896008779965	0.134686031630497	0.73
0.5	0.208659283816814	1	0.719626977237324	0
0.6	0.0826586629264057	0.551005443095998	0.0831800562093087	0.13
1	0.335444397758693	1	0.99362778896136	0
1	0.29448157036677	0.978525067035528	0.353882290610326	0
0.1	0.489731922745705	0.1	0.492312865205733	0.83
0.9	0.433825095184147	0.999	0.923490024761243	0
0.7	0.533137477468699	0.7	0.536200150347126	0.87
0.1	0.152001847978681	1	0.699967233292434	0
0.7	0.776514035416767	0.7	0.780658836475265	0.93
0.8	0.158709839684889	1	0.724862520994069	0
0.1	0.0865810187533498	0.179820707774599	0.082429360839101	0.13
0.5	0.469892208231613	0.5	0.47244663548646	0.96
0.2	0.143732157768682	1	0.698766199313295	0
0.2	0.43053284380585	0.2	0.433784044716595	0.87
0.7	0.10041297855787	5.26336620118557e-74	0.0798426763577825	0
0.6	0.038866690825671	3.24963830196666e-27	0.068434556689512	0
0.7	0.259769714903086	1	0.754148024797865	0
0.4	0.194233636138961	1.82611558871357e-37	0.167969275649422	0
0.5	0.0843255259096622	0.0548098359796557	0.0926138835234808	0.06
0.8	0.416330049512908	0.8	0.418926436965372	0.94
0.2	0.876831943634897	0.2	0.882130180730355	0.95
0.9	0.603281738702208	0.9	0.606321046587273	0.99
1	0.0608830389101058	2.50828352188554e-79	0.0510972498574418	0
0.7	0.117069595726207	0.698223970659255	0.118024360882407	0.59
0.6	0.330236655892804	0.6	0.333153724624813	0.89
0.9	0.17953298217617	0.899972307649881	0.180215116004002	0.69
1	0.592373385326937	1	0.843730453086887	0
0.4	0.257897004717961	0.400002804559019	0.259544070328067	0.91
1	0.023742072051391	1	0.74148999871605	0
0.3	0.0550307435914874	1	0.679920372816385	0
0.5	0.719668092904612	0.5	0.723588192251758	0.96
0.5	0.600319768534973	0.5	0.603612941342197	0.96
1	0.650006597163156	1	0.703442060325989	0
0.2	0.0664429883472621	1	0.626997578749083	0
0.6	0.265144742559642	1	0.803195680965229	0
0.4	0.0666129549499601	2.84578933641695e-67	0.0875449554522893	0
0.6	0.786892368923873	0.6	0.791349331193623	0.95
0.6	0.313922615954652	0.6	0.315717769160926	0.99
1	0.77798617631197	1	0.89396952623025	0
0.5	0.772004385245964	0.5	0.775889964793424	0.97
0.7	0.119662286015227	0.953163612811599	0.530031596009945	0.08
0.5	0.463489863555878	0.5	0.465118669601761	0.95
0.4	0.467620903858915	0.4	0.469991317635468	1
0.1	0.615701067494228	0.1	0.62002317365019	0.8
0.4	0.716384386643767	0.4	0.719925824026907	0.92
0.5	0.70821162709035	0.5	0.711847490968868	0.93
0.4	0.200387546559796	0.963996215928595	0.589823471386574	0.04
0.1	0.267512090271339	0.10000002410623	0.268619103298188	0.78
0.3	0.0768505274318159	0.318328527953266	0.0788594738303749	0.21
0.8	0.726314194733277	0.8	0.7309068305148	0.82
0.2	0.172971121734008	1.70666845458911e-33	0.18188966518655	0
0.7	0.344721047673374	0.7	0.346030668875621	0.88
0.4	0.0754398035351187	0.981958054636994	0.536860387706942	0.01
0.6	0.583660173462704	0.6	0.587318905599962	0.98
0.9	0.0677031998056918	0.85300118395853	0.0662856533044437	0.08
1	0.222839571535587	1	0.67057218512195	0
0.2	0.519124113721773	0.2	0.521854126368981	0.84
0.9	0.621508797863498	0.9	0.625074947741556	0.96
0.1	0.279055760940537	1	0.609073705038229	0
0.3	0.123967016581446	0.950934047535977	0.503641666943389	0.04
0.7	0.156695954501629	0.699950357552843	0.157373486202145	0.91
0.8	0.0301017141900957	1	0.822785729126038	0
0.3	0.0418960622046143	0.3816794065498	0.0487559623928351	0.02
0.6	0.391197402728721	0.992	0.774769596731779	0.02
0.9	0.246750630438328	0.913000018562152	0.308075356667854	0.63
0.5	0.0946062216535211	1	0.658890748325143	0
0.9	0.237780638039112	1	0.804735023552723	0
0.8	0.480332714272663	0.8	0.482629668211266	0.97
0.1	0.144400959368795	0.0219565547238218	0.161108418808925	0.11
0.4	0.493151393951848	0.4	0.495702530110905	0.96
0.2	0.0302765092346817	1.87260944670773e-64	0.0581340197295719	0
0.6	0.511325107654557	0.6	0.514796439263564	0.91
0.7	0.394362731603906	0.7	0.397361432907297	0.86
0.6	0.550148715265095	0.6	0.552894810023994	0.96
0.7	0.701539310393855	0.7	0.705602494500702	0.91
1	0.00697807525284588	0.831645920631907	0.0366789734628863	0.16
0.9	0.0132255237549543	0.345789011902924	0.0373571855995757	0
0.6	0.0667837781365961	1.56525358955299e-60	0.0764964653085941	0
0.5	0.0041426052339375	0	0.0764363046258351	0
0.7	0.0827071722596884	3.47512438896949e-97	0.119232640959187	0
0.4	0.737749523948878	0.4	0.742593880590892	0.93
0.9	0.611202463041991	0.9	0.614860776067596	0.83
0.6	0.535227188374847	0.6	0.538447742608802	0.92
0.2	0.460113840876147	0.2	0.46134040114606	0.86
0.4	0.202380180591717	0.312000007246558	0.194520373249627	0.76
0.2	0.480928597040474	0.2	0.483799928885372	0.87
0.8	0.00900920387357473	1	0.854011600473867	0
0.5	0.342073008185253	1	0.752841819461567	0
0.1	0.0554769686423242	1	0.582419142673938	0
0.9	0.228857016889378	1	0.963811322621081	0
0.9	0.272536766016856	0.900000000207074	0.274241493910996	0.8
0.9	0.0202375906519592	3.48803711368178e-81	0.0459199286734934	0
0.3	0.0951116073410958	0.306179460370355	0.0952001569797632	0.31
1	0.627863949397579	1	0.846095268997952	0
0.9	0.730601236224174	0.9	0.73566432769715	0.74
0.6	0.389301979681477	0.6	0.391541916549061	0.97
0.6	0.219443866517395	1	0.767180760875347	0
0.6	0.331838577287272	0.6	0.333439369876177	0.93
0.6	0.411360940895975	0.6	0.413580432830098	0.99
0.6	0.665119997691363	0.6	0.668795340623195	0.91
0.9	0.667260497342795	0.9	0.67210575520809	0.68
0.6	0.310043794102967	0.6	0.311833440632891	0.89
0.7	0.0790568741504103	0.690405616924659	0.0800431224144936	0.21
0.8	0.0438836116809398	4.10713164338567e-187	0.073738737194637	0
0.9	0.0478942426852882	1	0.83198597456609	0
0.4	0.744998797541484	0.4	0.749502620824314	0.95
0.7	0.149601424578577	0.700725815958692	0.149738335967035	0.89
0.8	0.665352406678721	0.8	0.669980087648149	0.83
0.4	0.44604925904423	0.4	0.449199339185381	0.94
0.9	0.232347498880699	0.89998879783873	0.23301623391489	0.72
0.5	0.167953421361744	1.45685035121563e-75	0.125447260533044	0
1	0.224596518790349	1	0.753983014390368	0
0.8	0.452675592154264	0.8	0.455469254663941	0.94
0.2	0.28433390846476	0.199999999821537	0.286030632967283	0.87
0.6	0.843715680530295	0.6	0.849022254674016	0.95
0.2	0.486859659431502	0.2	0.489980198624533	0.87
0.3	0.2332009493839	0.300013903882525	0.235501922686427	0.91
0.9	0.491459665587172	0.9	0.49482414514221	0.79
1	0.81224352051504	1	0.995042587534107	0
0.7	0.257776956539601	0.99100000000056	0.706108104469739	0.03
1	0.0923799439333379	0.662655940458787	0.0296903595161286	0
0.3	0.265965560218319	0.300000005894502	0.267870524895036	0.91
0.1	0.118463014252484	0.892398643637888	0.343177934495026	0.06
1	0.318765209289268	0.0549079519101291	0.0508817383915724	0
0.5	0.43693305272609	0.5	0.439883415078382	0.88
0.3	0.0321492475923151	0.387966626664125	0.0429456776371499	0.01
1	0.279197055380791	1	0.988209092374329	0
0.5	0.733039142563939	0.5	0.73710398809663	0.94
0.2	0.672390410909429	0.2	0.675706424546907	0.94
0.7	0.600611315574497	0.7	0.604067778107056	0.9
0.7	0.111562719102949	0.699932396153917	0.113042837486599	0.41
0.5	0.151103433221579	1	0.831140730727903	0
0.8	0.201062577776611	0.831963284225787	0.27524148136751	0.72
0.7	0.117738815955818	1	0.785197754801884	0
0.6	0.703128766966984	0.6	0.707333812462967	0.93
0.3	0.641153825446963	0.3	0.645009291184552	0.93
0.4	0.378729571122676	0.676	0.511451364647819	0.46
0.5	0.231119154952466	0.500000097375348	0.233655514117723	0.89
1	0.210354387992993	0.232384393597114	0.0333863014038946	0
0.6	0.328202127711847	0.6	0.330140196520059	0.97
1	0.20813382929191	0.00154966916529795	0.0529549447747785	0
0.9	0.0855180090293288	0.456370767143261	0.0693845430073813	0.12
0.5	0.306130873737857	0.500000000000208	0.308162597856496	0.89
0.6	0.0976026661228389	1	0.646309075247188	0
0.3	0.308216543868184	1	0.7646087749339	0
1	0.744618256110698	1	0.995759200764632	0
0.2	0.69227379700169	0.2	0.695469724690064	0.93
0.1	0.288793670013547	0.100000000000499	0.290952007127734	0.78
0.3	0.229643032187596	1	0.657371931799564	0
0.9	0.0411910219117999	1	0.56540234506233	0
0.2	0.847066209418699	0.2	0.852264899511194	0.89
0.4	0.706135861342773	0.4	0.710622044150625	0.92
0.4	0.399780038511381	0.4	0.402315505315469	0.94
0.9	0.16660506487824	0.899857313952281	0.16723140710484	0.76
0.9	0.362000662833452	0.9	0.364681707794633	0.82
0.8	0.477420087903738	0.8	0.48054046430722	0.87
0.1	0.416585706174374	0.1	0.417766531011292	0.73
0.4	0.63241092977114	0.4	0.635889835443826	0.94
0.2	0.205923392437398	1	0.8147156396891	0
0.6	0.239032394951209	0.599999877860934	0.240278237601371	0.92
0.8	0.153449421748519	1	0.810846072975303	0
0.2	0.0984691688790917	0.203043077277559	0.0998666286439203	0.37
0.9	0.0192123153246939	5.02581471238255e-47	0.0505958152322631	0
0.5	0.155271317344159	0.00500050268674922	0.133031477806883	0.01
0.9	0.221622476121411	1	0.830156987742419	0
0.2	0.481894680531695	0.2	0.484336251470425	0.83
1	0.133032631129026	1.08278538143705e-40	0.0520544721690646	0
0.6	0.0224584059324116	1	0.770901602453023	0
0.3	0.430304284906015	0.3	0.433169733934146	0.86
0.5	0.206718964735046	1	0.83320397193325	0
0.9	0.00860394816845655	1	0.822763681261846	0
0.1	0.156136717880145	1	0.71792426009845	0
0.1	0.241815101588145	0.100000007871245	0.240754253546214	0.67
0.4	0.338525362778455	0.4	0.3403198476281	0.95
0.6	0.264781833160669	0.546	0.256302422946878	0.85
0.4	0.198669005418196	0.39991224944786	0.199974916076579	0.91
0.9	0.553960025077686	0.9	0.55688507116541	0.72
0.3	0.730057554552332	0.3	0.734152553309473	0.97
0.3	0.624390012351796	0.3	0.627646373786095	0.88
0.8	0.540163631318137	0.8	0.542279096218315	0.94
0.1	0.706892616581172	0.1	0.710613997467158	0.99
0.3	0.674775077728555	0.3	0.679206420164157	0.93
0.5	0.106667526531965	0.497663882372424	0.107021500036017	0.39
0.6	0.778349681058899	0.6	0.783245471145476	0.93
0.8	0.886450251797214	0.8	0.892310994982266	0.89
0.9	0.337345252977684	0.9	0.338498735905229	0.74
0.5	0.536742316326126	0.5	0.539720565337978	0.97
1	0.607834926107898	1	0.995343010443523	0
0.2	0.31390614900738	0.199999999996368	0.315884617796075	0.83
0.4	0.0612144272308797	0.416885378026149	0.0634354356001146	0.06
0.4	0.629537109751254	0.4	0.633403682712422	0.98
0.7	0.331359212985262	1	0.876449310194534	0
0.6	0.197650281712413	0.600096842816412	0.198860043091514	0.93
0.8	0.0177358470391482	1.78976324674957e-26	0.0554837974767745	0
0.1	0.0217635876033455	1	0.780138006664369	0
0.8	0.164269756991416	0.7996694345741	0.165522495059351	0.8
0.7	0.77509904676117	0.7	0.779588582527816	0.9
1	0.481202942784876	1	0.572577205185674	0
0.2	0.0197476448956877	1.27330294619311e-161	0.00597784466117136	0
0.1	0.449216636596248	0.1	0.451214749006929	0.69
0.9	0.140354513889179	0.898723777267707	0.140574976192717	0.65
0.9	0.475617944961414	0.9	0.478472701715277	0.79
0.5	0.304145840229467	0.5	0.305315606857937	0.95
0.3	0.404804341495037	0.3	0.408258203689886	0.85
1	0.434649153146893	0.999999999999995	0.550685566992287	0
0.4	0.609069136204198	0.4	0.613003315404376	0.92
0.3	0.371647481573746	0.3	0.374391885579698	0.86
0.2	0.131205476820469	1	0.889437699854439	0
0.1	0.0567154954187572	9.31288979158249e-84	0.101512526366098	0
0.1	0.405079184332862	0.1	0.407793474225619	0.69
0.9	0.132455243263394	1	0.835517838322566	0
0.9	0.668691970873624	0.9	0.672371847697588	0.93
0.8	0.0854346104897559	0.795784037201749	0.0861086845857834	0.17
0.3	0.601991961477324	0.3	0.60532356416908	0.85
0.1	0.33215018035844	0.1	0.332018333081725	0.75
0.3	0.181712988531217	0.300126670652912	0.182070435014215	0.96
1	0.48892514128238	1	0.875143509202901	0
0.5	0.126131689641625	1	0.888305216713461	0
0.2	0.0154894953593612	1	0.628617229192046	0
0.9	0.310472052544355	0.899999999999942	0.312932511233464	0.65
1	0.664718622341752	1	0.897730514248379	0
0.9	0.438935980433598	0.99	0.86254296012258	0.04
0.7	0.309317810926586	0.7	0.311064140350837	0.95
0.2	0.0266740480437875	1	0.802967848404407	0
0.5	0.378993971273303	0.505	0.384260051462281	0.94
0.2	0.379633332369849	0.2	0.381720416978296	0.91
0.7	0.618850413477048	0.7	0.622641788188678	0.9
1	0.17714854516089	0.999360175850624	0.410943362623426	0
0.3	0.232403682311997	0.300003482500825	0.234343759088084	0.9
0.9	0.128220521844923	0.897017937915907	0.129126942557945	0.58
0.2	0.3403940720018	0.207999999999928	0.340708309535366	0.87
0.3	0.4091744532343	0.3	0.411103893341008	0.89
0.4	0.594642232870683	0.4	0.598760667260136	0.91
0.4	0.12537157558836	0.400041752323504	0.126808792373686	0.59
1	0.603627594886348	1	0.96477371030282	0
0.7	0.38558945665136	0.7	0.387603934935644	1
0.6	0.0850666773039848	2.11061822505993e-13	0.0915171087367342	0
0.6	0.126779228681698	1	0.799783792433028	0
0.6	0.114608294330537	1	0.791509439904712	0
0.8	0.188188613625243	0.791999172740091	0.188056754633193	0.87
0.1	0.123123861616477	1	0.670006405222899	0
0.8	0.164133502403274	0.799493900483334	0.164866150698982	0.83
1	0.362405003514141	0.370414608481286	0.0257969013693567	0
1	0.191864584106952	0.840215605686734	0.0338849426203058	0
0.1	0.0195791602600366	1.24428792936516e-101	0.133202198609876	0
0.4	0.140852381009609	0.392305401023714	0.14118074009838	0.9
1	0.305439476622269	1	0.630779299078738	0
0.3	0.229786024428904	0.258000000222103	0.22605231399268	0.77
0.4	0.191925856517628	3.06718079525794e-44	0.164451897041402	0
1	0.372612526640296	0.446977569102582	0.0272919788385414	0
0.8	0.00523528596386313	5.31545489884187e-35	0.0534197680255707	0
0.4	0.521995214279741	0.4	0.525012198149833	0.94
0.3	0.108370621455833	0.491758295144884	0.128808383149708	0.3
0.7	0.121346981497481	1	0.812068636820563	0
0.8	0.0489921674598008	0.713509583456191	0.0520328251756881	0.07
0.2	0.371750348014757	0.2	0.373576925782129	0.8
0.7	0.397108440287411	1	0.84008700712616	0
0.3	0.124114637263119	1	0.856858025680669	0
1	0.0360624315217137	0.277048604816754	0.0284699022614857	0
0.8	0.598046077182516	0.8	0.601127178744873	0.97
0.1	0.509700940456241	0.1	0.51317882041315	0.78
0.4	0.524227031040937	0.4	0.526763609307032	0.92
0.3	0.619780524866655	0.3	0.623492491692698	0.91
0.8	0.130005276063457	0.800182072057282	0.131467849163527	0.72
0.8	0.0879745485726744	1	0.920193376077062	0
1	0.156055934727192	2.87113705962272e-26	0.0518068400578871	0
0.2	0.00539114885032177	0.887263753125674	0.0600956940230886	0
0.2	0.091936154756695	0.203903194248633	0.0920920308979923	0.3
0.8	0.464087467640638	0.8	0.466762733562672	0.85
0.6	0.3945920499973	0.964	0.732617022985563	0.07
0.9	0.146991776069626	0.898531848693057	0.147266891733292	0.63
0.8	0.500061906641349	0.8	0.502712103008786	0.84
1	0.750584931345657	1	0.904396298410583	0
0.5	0.467396675143391	0.95	0.729715897129029	0.1
0.3	0.146044241730124	1	0.781274399319285	0
0.3	0.0718823296483606	0.980450948034653	0.522404330675501	0
0.3	0.0829050105530769	7.7834989678645e-129	0.0420991875324876	0
0.3	0.032732502091676	1	0.860417565915242	0
0.2	0.117069929838181	0.130916006751362	0.120926635724182	0.41
0.8	0.265552791533992	0.799999978070005	0.267624522344506	0.84
0.3	0.0206123606767505	1	0.704432030604729	0
0.1	0.0607577185146511	3.09748827100728e-110	0.0927835839710241	0
0.5	0.493786237668246	0.5	0.496195176090195	0.95
0.3	0.513387731276453	0.3	0.51636800567084	0.92
0.5	0.530503411078826	0.5	0.533438690140638	0.96
1	0.0989672024734318	0.297692066919216	0.0298956566538995	0
0.6	0.338698491686955	0.6	0.341178467922496	0.87
0.6	0.155208193929866	0.952054093450647	0.564622334825851	0.1
1	0.617145868716761	1	0.649991258092365	0
0.1	0.571622884133831	0.1	0.575291874637774	0.73
0.8	0.285703615285456	0.800000000000541	0.287557282102082	0.86
0.2	0.372825936647132	0.2	0.377013069577134	0.77
1	0.489908785559237	1	0.952137910938298	0
0.3	0.307698797667399	0.300000000000259	0.309150531650609	0.89
0.4	0.0862448320258409	0.399808464780503	0.0870775246555668	0.31
0.8	0.139897060580552	0.799280712782516	0.139701425766702	0.84
0.2	0.293905835365877	0.200000000001384	0.29644875041543	0.82
0.8	0.339226427022368	0.8	0.34094668945266	0.87
0.6	0.0818448271602392	2.84486992304802e-123	0.0657817228336123	0
0.6	0.271521290997043	1	0.749933117795242	0
[truncated: 3,001 more rows]
