# Supplementary material for: Integrative single-cell omics analyses reveal epigenetic heterogeneity in mouse embryonic stem cells
Source: PLoS Comput Biol. 2018 Mar 21;14(3):e1006034. doi: 10.1371/journal.pcbi.1006034 (PMC5862410; doi:10.1371/journal.pcbi.1006034)
Supplement: S1 Appendix — (ZIP) [file pcbi.1006034.s011.zip › S1_Appendix/beta_mixture_model/test.candidate.BetaMixtureModelResult.txt]

chr	start	end	subset1	subset2	min.delta	avg.m1	avg.m2	cell.num	avg.methylation	lammda	theta1	theta2	BIC.pair	BIC.single	chisq.value	LRT.pval	variance	2.5%	97.5%	LRT.pval.adjusted
chr16	3838987	3839838	Ser19,Ser4,Ser6	Ser11,Ser18	0.436842105263158	0.818263607737292	0.15	5	0.459131803868646	0.606748990526955	0.809058210645288	0.0712883257042949	3.73962955540628	57.5854339560656	57.0646802255275	4.06033749155989e-13	0.00149159733739751	0.000670141772024056	0.00233385183517563	1.45918378602934e-12
chr16	4545218	4545789	Ser10,Ser14,Ser17,Ser19	Ser1,Ser11	0.746153846153846	0.975	0.130494505494506	6	0.594427001569859	0.666666589824348	0.989247316252454	0.129629695404119	-12.4778782508175	109.310518921537	125.37191611081	5.96807570770314e-28	0.000600897929568495	0.000161046466880643	0.00106399007388376	1.37265741277172e-26
chr16	4549183	4549679	Ser12,Ser13,Ser16,Ser18	Ser11,Ser17,Ser9	0.253846153846154	0.75058275058275	0.270175438596491	7	0.476607164765059	0.614389328326192	0.710920806229972	0.222793630319629	3.53231812904455	18.9388320647152	19.2983342337812	6.44792483529789e-05	0.00141448338552445	0.000984871752327863	0.00182839412037775	8.42626540976429e-05
chr16	4551917	4552175	Ser12,Ser13,Ser14,Ser20,Ser4,Ser5,Ser8	Ser17,Ser6	0.356643356643357	0.880125102640631	0.418269230769231	9	0.699741418002288	0.776943134764585	0.896119370455699	0.415258784832284	-8.23333205815958	7.66454578423936	20.2923269970714	3.9226285063802e-05	0.000739489819998603	0.000421438269889243	0.00115025965679256	5.30708562627909e-05
chr16	4560829	4561318	Ser12,Ser20	Ser1,Ser11,Ser9	0.233082706766917	0.289915966386555	0.0175438596491228	5	0.105410585286746	0.400797407996606	0.291240629477087	0.000803227541715211	-11.9545227545046	2.83941712743571	18.0128157068085	0.000122621540389764	0.000681784660705223	0.000334848862025126	0.00114726117404603	0.000154961287305746
chr16	4648214	4649144	Ser12,Ser13,Ser19	Ser11,Ser14,Ser17,Ser3,Ser4,Ser9	0.113953488372093	0.919116571595729	0.561430041152263	9	0.612592996170077	0.330931396536039	0.928661214797826	0.560097006156751	-0.197701888112183	45.0069740448881	49.5991250876727	1.69701950347181e-11	0.000510251386729866	0.000294353854601453	0.000759705266756653	5.00403186921175e-11
chr16	5146973	5147456	Ser20	Ser1,Ser10,Ser11,Ser13,Ser2,Ser6	0.55	0.8	0.11472341624822	7	0.186042562186165	0.14289996789997	0.799868005533922	0.0645419718384313	-6.44364885997511	25.084166960209	35.4196361182948	2.0357467090904e-08	0.000737854405866697	0.000217976754724974	0.00132553205229139	3.71604558008565e-08
chr16	5406827	5407138	Ser10	Ser1,Ser12,Ser19,Ser7	0.361904761904762	0.6	0.133719715956558	5	0.189146477304372	0.199775040787159	0.597445782730228	0.113825873906209	-0.364104893649857	2.72296960168144	6.3059503201995	0.0427248243955152	0.00120297363576072	0.000623995091862224	0.00241259528399556	0.0472437962065793
chr16	5885593	5886041	Ser19,Ser8,Ser9	Ser13,Ser16,Ser6	0.0920634920634921	0.458342878961436	0.196969696969697	6	0.280848246827628	0.576439315942542	0.449968311569062	0.186550993324244	-3.56966845929632	2.43395951864644	9.58714691639887	0.0082828061731646	0.000849045867424863	0.000363125261228267	0.00116762189842085	0.00943091791993989
chr16	8488659	8489134	Ser10,Ser14,Ser20,Ser4,Ser6	Ser17	0.370445344129555	0.977758913412564	0.576923076923077	6	0.780816806283699	0.83333308114416	0.988554131182909	0.583122110309812	-19.3778988457149	9.46283311900379	32.4242509031748	9.1025563564602e-08	0.000166882926093534	0.000102762552761236	0.000581514722585716	1.56237907610884e-07
chr16	8664154	8664492	Ser13,Ser14,Ser19,Ser20,Ser9	Ser1	0.736842105263158	0.937844611528822	0	6	0.669889008234873	0.833333333333333	0.948783141442542	0	-6.84221257573678	53.742121522942	64.1678530371349	1.16446852749189e-14	0.00060448592301304	0.000257840920879621	0.000897158591617407	6.08699457552579e-14
chr16	10510752	10511451	Ser1,Ser12,Ser13,Ser14,Ser17,Ser19,Ser2,Ser20,Ser9	Ser11	0.722916666666667	0.974401536262339	0.183333333333333	10	0.813904287244944	0.899999999420774	0.980691503082251	0.183333334121724	-30.2246779853209	156.264288042249	191.094136213558	3.19474029265184e-42	0.000153777227499552	4.7012783480629e-05	0.000249465354679918	1.83697566827481e-40
chr16	10530518	10530846	Ser13,Ser8,Ser9	Ser11,Ser14	0.415384615384615	0.907692307692308	0.292307692307692	5	0.551282051282051	0.5997053552991	0.90912512469154	0.251981951965988	0.517751174731434	18.0130420606283	20.7141667107651	3.17669741882207e-05	0.00212841128937449	0.00141977055822024	0.00282725844716216	4.34905003767307e-05
chr16	10784710	10784961	Ser1,Ser19	Ser13,Ser16,Ser2	0.0700757575757576	0.128787878787879	0.00694444444444444	5	0.0464015151515152	0.338492757457471	0.145997714693839	0.00770502651439439	-16.4051695436473	-6.70126973979055	12.922775628725	0.0015626255706568	0.000154968700395099	6.20375570985156e-05	0.000592080887303758	0.00187189521484929
chr16	10788361	10788643	Ser13,Ser20,Ser8	Ser6,Ser7	0.329100529100529	0.651763838997882	0.134259259259259	5	0.370635005918694	0.60025915793768	0.547026583317983	0.121631586293771	3.00319888924859	24.2689710603593	24.4846479959789	4.82198929621269e-06	0.000979037367982598	0.00063284605140327	0.00135959590626658	6.93160961330574e-06
chr16	11176065	11176548	NULL	Ser11,Ser13,Ser19,Ser5,Ser6,Ser8,Ser9	0.981132075471698	-1	0.00910154503015603	7	0.00796385190138653	1.87752343897994e-13	1.45033281258485e-23	0.00620563396503171	-39.0803814370022	-42.9722017351125	3.41060513164848e-13	0.999999999999829	1.24324357383411e-05	4.14520219397105e-06	6.40501371810762e-05	1
chr16	13061431	13061853	Ser1,Ser10,Ser9	Ser11,Ser4,Ser7	0.145652173913043	0.795609548167093	0.411904761904762	6	0.517506132887938	0.550301512129313	0.770419326045613	0.371420491353499	3.37849803888914	13.878229047924	14.0832499474909	0.000874704035694042	0.00144105705745358	0.00107224001259897	0.0018541056729916	0.00107011663941292
chr16	13147482	13148302	Ser10,Ser16,Ser20,Ser8	Ser13,Ser17,Ser2,Ser4,Ser6,Ser9	0.287878787878788	0.883333333333333	0.335539468603897	10	0.50423364954152	0.399975158460823	0.92105524704826	0.320016745598219	14.1557300001256	123.971536856896	114.420977042758	1.42495296117203e-25	0.000591210742237108	0.000326700746893262	0.000820571197320786	1.82077322816426e-24
chr16	13416242	13416726	Ser10,Ser12,Ser8	Ser11,Ser14	0.625	0.972222222222222	0.145833333333333	5	0.534722222222222	0.599999921492773	0.981132081201084	0.189189281803899	-2.13382098604828	58.0113662514864	63.3640630624029	1.74047796966639e-14	0.000941605676554263	0.000381280630021047	0.00142473176530986	8.00619866046539e-14
chr16	17137216	17137637	Ser1,Ser16,Ser4,Ser7,Ser8	Ser17	0.347953216374269	0.733172056701468	0.263157894736842	6	0.561288311177741	0.83305766292262	0.757038091957201	0.236157930635071	0.908280926417723	9.18930369286334	11.8645417049017	0.00265245181784215	0.00142586356396907	0.000879608057746977	0.00178589110017419	0.00308113089951361
chr16	17210261	17210779	Ser12	Ser13,Ser14,Ser16,Ser17,Ser19,Ser20,Ser3,Ser4,Ser6,Ser8	0.49035115469788	0.793103448275862	0.127365031779318	11	0.172229480505754	0.090909090909069	0.814742323545644	0.150350702996147	31.9707953034543	75.9293794426659	48.7543746848084	2.58894040128697e-11	0.000201746102690836	0.000114544090554729	0.000307157054786309	7.26166210117077e-11
chr16	17260066	17260390	Ser10,Ser13,Ser2,Ser3	Ser17,Ser6	0.366666666666667	0.713068181818182	0.131182795698925	6	0.444948331238654	0.665884277925345	0.714513518840573	0.131041213712748	2.9425605766024	33.0210991904058	33.6620575522595	4.9020425628619e-08	0.00136439555653965	0.000946084607937923	0.00180908765266688	8.67284453429413e-08
chr16	17802357	17802730	Ser12,Ser13	Ser10,Ser11,Ser20	0.272253408179631	0.768023255813953	0.321691718243442	5	0.416853611059706	0.406205408177714	0.74023080842834	0.264140068637149	4.92165778212805	48.2744422540519	46.5716602967921	7.71067609612837e-11	0.0011367293219461	0.000541037546531329	0.00181427338862083	1.92766902403209e-10
chr16	17803153	17803635	Ser3,Ser4,Ser6	Ser12,Ser19	0.197720797720798	0.30596459913729	0.0307692307692308	5	0.163238709825055	0.599983315730223	0.309531455650373	0.0314076412428399	-7.74635715024847	15.1096122241357	26.0748451992524	2.17730518472782e-06	0.000647219199594961	0.000203073783064791	0.00144074964577919	3.21012943902179e-06
chr16	17806669	17807119	Ser1,Ser12,Ser13,Ser19,Ser4,Ser9	Ser11,Ser14,Ser16,Ser17,Ser2,Ser6,Ser7	0.0236363636363636	0.249160205736293	0.0832519207961921	13	0.14840890571365	0.468153058807333	0.244775287909802	0.0732474312565923	-17.5953679265236	16.9162585670185	39.6415252084651	2.46576778271256e-09	0.000166274366375392	9.18898282003928e-05	0.00025573212975643	5.06363026807043e-09
chr16	17835602	17835883	Ser11,Ser20,Ser4,Ser8,Ser9	Ser16	0.416666666666667	0.834794745484401	0.333333333333333	6	0.643901008679334	0.834066710750206	0.820014539984943	0.33376374746383	-3.41522399090599	-0.0213710581828284	6.97737187117927	0.0305409786272848	0.000923031509188606	0.000581701441428463	0.00141092112276866	0.0340991508945413
chr16	18151495	18152138	Ser11,Ser12,Ser13,Ser19,Ser4,Ser6,Ser8	Ser14,Ser16	0.171080508474576	0.900239808689433	0.537843366452367	9	0.737736539373077	0.774788923351677	0.892453660307336	0.541305801084524	-0.859223073547461	49.7412288788629	54.9949011070828	1.1429019091769e-12	0.00021616546161748	0.000137509295296299	0.000343932014333432	3.86569763398069e-12
chr16	18397878	18398470	Ser1,Ser13,Ser16,Ser18,Ser20,Ser4,Ser6,Ser8,Ser9	Ser14,Ser17,Ser2	0.157342657342657	0.579427787583096	0.178996079962264	12	0.442449102164204	0.743715880938332	0.565802851145375	0.155249972264899	2.1161013089207	60.2268891302165	63.0806011208718	2.00549465585654e-14	0.000457657422805482	0.000314245967236839	0.000573020156083316	8.87045713167316e-14
chr16	18555239	18555720	Ser11,Ser12,Ser14,Ser17,Ser4,Ser6,Ser8	NULL	0.785714285714286	0.910676067160076	-1	7	0.796841558765067	1	0.919336238701571	0	-14.1858822451813	-18.0777025432919	0	1	0.000255329206589752	0.000186402599764342	0.000415159133157936	1
chr16	18584028	18584321	Ser1,Ser13,Ser17,Ser5,Ser9	Ser14	0.319444444444444	0.96547619047619	0.555555555555556	6	0.768990929705215	0.83287837234629	0.974892383911799	0.556378859835609	-12.5300818396567	0.259211914273915	16.3728126923867	0.000278412607159128	0.000630963526279075	0.000377119350892057	0.00122946026664782	0.000344273654013975
chr16	18588773	18589296	Ser1,Ser13,Ser14	Ser11,Ser20,Ser6,Ser9	0.1682301438399	0.421794871794872	0.0814482685803123	7	0.198897211213233	0.424467699187728	0.418583180677828	0.0961392288313406	-6.87351743796904	36.6791711867325	47.4445089228121	4.98374472627336e-11	0.000365565267943285	0.000168385424420294	0.0006035532743122	1.3025696443669e-10
chr16	18617434	18617720	Ser11,Ser12,Ser20,Ser8	Ser13	0.12987012987013	0.429924242424242	0.142857142857143	5	0.310425685425685	0.726814767561122	0.448004745082712	0.140242011442228	-0.678583274027832	1.33561980568137	5.23307890457741	0.073055237032401	0.00246280129992859	0.00115679682309625	0.00333834084460023	0.0792580401766615
chr16	18622337	18622910	Ser19	Ser1,Ser11,Ser2,Ser20	0.238888888888889	0.85	0.44124527003784	5	0.435830180025226	0.280415134489235	0.792977368175291	0.395346735585632	-0.519497757852261	5.04049438206352	8.77886796478398	0.0124077502383568	0.0018691477276414	0.00140808118721941	0.00223608672841054	0.0139891301706964
chr16	20524134	20524457	Ser13,Ser9	Ser11,Ser12,Ser16,Ser2,Ser6	0.192307692307692	0.707264957264957	0.38174688057041	7	0.415408039672746	0.300909127360859	0.696527375320917	0.376898804327497	-1.64532581177629	-2.64950411337085	2.88764199651607	0.236024185504036	0.00190096393777307	0.00166185785669784	0.00223414480071167	0.251322049379298
chr16	20531131	20531569	Ser10,Ser12,Ser13,Ser4	Ser11,Ser14,Ser17,Ser3	0.181818181818182	0.88022659287515	0.457167832167832	8	0.594397522241325	0.514568354066451	0.8971611164107	0.469448961563494	-3.57794991476878	28.9325535794304	36.6693865775589	1.08979265695895e-08	0.000904946931322789	0.000448612758213336	0.00134129474279962	2.12417212797083e-08
chr16	20591372	20591755	Ser13,Ser9	Ser10,Ser11,Ser14,Ser17,Ser19,Ser20,Ser6,Ser8	0.0499618611746758	0.323837945378911	0.0941530429799614	10	0.127354566781592	0.209353300886209	0.334894632107717	0.0964888633119898	-0.3784070687036	35.445906303317	40.4294835580087	1.66283513457978e-09	0.000187316644973586	7.50534080007164e-05	0.000291220758493906	3.4768370995759e-09
chr16	20674156	20674409	Ser10,Ser20,Ser8	Ser11,Ser14,Ser17,Ser19	0.249138920780712	0.531634755515353	0.0384615384615385	7	0.218593802549026	0.429216311222056	0.458578463870694	0.0714243816733229	-0.682900817619917	22.9225207075838	27.4972418233143	1.06917748398045e-06	0.000797428907334777	0.0004329632776559	0.00157447254234517	1.65749810480583e-06
chr16	20707432	20707704	Ser13,Ser8	Ser11,Ser14,Ser16,Ser9	0.434782608695652	1	0.420379439401179	6	0.525931108229245	0.333290261359743	1	0.408443614949925	-5.24969756137826	28.9832671333534	37.8164836331878	6.14122369003114e-09	0.00109780330721119	0.000709250788433189	0.0014025296333481	1.21765642129928e-08
chr16	20733997	20734694	Ser10,Ser13,Ser19,Ser20,Ser8	Ser14,Ser4,Ser9	0.203998182644253	0.486830904546312	0.136779746936098	8	0.316054862615539	0.630921689381644	0.454502033834118	0.10740767731513	-1.84109038616399	55.5421364280933	61.542109897617	4.32813335450328e-14	0.000532130640995419	0.00033574014854641	0.000819395474792628	1.84346420654769e-13
chr16	21214239	21215094	Ser1,Ser10,Ser13,Ser14,Ser19,Ser20,Ser9	Ser11,Ser17,Ser2,Ser4,Ser6,Ser8	0.0819444444444444	0.724517396655717	0.235409622761066	13	0.463148536654029	0.526796930987014	0.633406219870529	0.213572695473938	53.323547140842	133.713615631542	85.5199672056234	2.6889026244373e-19	0.000389390028561434	0.00023272885775416	0.000631598524418932	2.20874144150207e-18
chr16	21976086	21976532	Ser8	Ser13,Ser17,Ser19,Ser4,Ser9	0.481481481481482	1	0.315851435004661	6	0.368465310717615	0.166666666666576	1	0.302959416158064	6.75759440570164	49.3255733212622	46.1514978540167	9.51326457639883e-11	0.000919048101383085	0.000542855970148585	0.00122449485507276	2.32771367294865e-10
chr16	22053331	22053990	Ser10,Ser20,Ser8	Ser1,Ser11,Ser17	0.327861952861953	0.958562225050803	0.333466007485615	6	0.553726385372751	0.500000311246696	0.966476108008533	0.263480769149875	7.56852142511711	242.625232171188	238.640229684527	1.51332617534639e-52	0.000414753256713139	5.16135295974333e-05	0.000941310826765841	1.74032510164835e-50
chr16	22805235	22805685	Ser1,Ser10,Ser14,Ser17,Ser19,Ser20,Ser9	Ser13	0.746753246753247	0.95021645021645	0.0714285714285714	8	0.746993746993747	0.874999999229696	0.961538461631743	0.0714285732505599	-12.3711795183345	70.6162667783262	87.1463293800203	1.19238091466383e-19	0.000651800776133487	0.00021816021444396	0.000885600175646359	1.14269837655284e-18
chr16	23179452	23180073	Ser10,Ser19,Ser4,Ser8	Ser11,Ser13,Ser9	0.202380952380952	0.884523809523809	0.397376543209877	7	0.591278108465608	0.570661832336604	0.904351050466124	0.39807274698107	2.55022751326078	34.3537301540333	35.6953229388831	1.77361400296574e-08	0.00100944561092911	0.000596791778269156	0.00144877973363915	3.39942683901767e-08
chr16	26371325	26371747	Ser12	Ser11,Ser16,Ser17,Ser4,Ser6	0.390740740740741	0.65	0.192083842083842	6	0.230059887202744	0.167196892036227	0.665477426102963	0.175611618509392	0.830164553957041	9.63245277867816	12.3858071631772	0.00204388354652391	0.00110685392839147	0.000435352388144285	0.00160068238791227	0.00239843477398214
chr16	27423241	27423708	Ser10,Ser13,Ser16,Ser19,Ser20	Ser11,Ser4	0.289473684210526	0.626666666666667	0.105263157894737	7	0.417982456140351	0.714549844268318	0.627867429524315	0.106769430906019	-0.415202184084631	15.7363587030982	20.0433811852935	4.44257814993461e-05	0.0011840539311441	0.00095464154653768	0.00140698164294785	5.94065682840093e-05
chr16	28842633	28843031	Ser13,Ser16,Ser8	Ser11,Ser6	0.349137931034483	0.835764017632761	0.270833333333333	5	0.508159786594158	0.600014637041478	0.868025503420525	0.249996809865787	3.55174118826316	42.5345162965577	42.2016509331627	6.85532322323373e-10	0.00116194567596814	0.000631161187294734	0.001790828931751	1.48747579372053e-09
chr16	30184827	30185454	Ser1,Ser10,Ser12,Ser13,Ser19,Ser9	Ser11	0.459459459459459	0.825695674532884	0	7	0.619271755899663	0.857142857142859	0.787079259082881	0	20.9729693371033	70.2976188880279	53.2164698490352	2.78093218936529e-12	0.000639016208214129	0.000341178361687974	0.000991240831360557	8.88353338269468e-12
chr16	30284532	30284851	Ser19,Ser8	Ser13,Ser6,Ser9	0.272727272727273	1	0.511655011655012	5	0.589160839160839	0.399703579599718	1	0.50020688370098	-1.50617188927797	14.0231651625853	18.7482128767315	8.4894059439121e-05	0.00198306043502425	0.000848032419408349	0.00306820194107964	0.000108475742616655
chr16	30513809	30514349	Ser1,Ser14,Ser19,Ser20,Ser6,Ser8	Ser11	0.406593406593407	0.835385558602876	0.285714285714286	7	0.662253454666443	0.856461787245426	0.849062032536008	0.286911022527503	3.76346423765801	21.8484007454482	21.9767568059009	1.68969334873771e-05	0.000853928627265883	0.000384972028944541	0.00124856766787286	2.34114138680526e-05
chr16	30601486	30601967	Ser12,Ser16,Ser6	Ser13,Ser14,Ser4,Ser9	0.235099337748344	0.644707207207207	0.241768609178647	7	0.362649507292026	0.425627186264245	0.615141043918666	0.241335457014306	-3.80899253798065	22.3522146272476	30.0530274633389	2.97898285756576e-07	0.000683731114886886	0.000289492972051829	0.00101491496328976	4.89404326600089e-07
chr16	30656931	30657519	Ser1,Ser10,Ser19	Ser13,Ser16,Ser17,Ser5,Ser6,Ser9	0.182608695652174	0.911663216011042	0.364850618610017	9	0.492409335969323	0.343368969286981	0.920626947269434	0.356321043605202	9.91368119198349	80.6105251247032	75.0912930873921	4.94461960630476e-17	0.000764963207645508	0.000382468996247778	0.00119646718391048	3.34488973367675e-16
chr16	31442332	31442703	Ser1,Ser10,Ser13,Ser7	Ser11	0.46125	0.851818181818182	0.21875	5	0.604337121212121	0.799957916239135	0.845006403978349	0.218789646267428	3.44176065380371	31.8848489477523	31.6619641188168	1.33257557420371e-07	0.00132666402516216	0.000736768230320695	0.00181881706076877	2.25362045637392e-07
chr16	31456527	31457135	Ser14,Ser19,Ser4,Ser8,Ser9	Ser18	0.503030303030303	0.824112753605841	0.133333333333333	6	0.607699585908934	0.833333504855472	0.794722094770979	0.133333541930778	7.44740627155758	26.4055107122696	22.5416233791682	1.27393912748719e-05	0.000735158024236755	0.00037632076565858	0.00116874779255936	1.80867900816083e-05
chr16	31886038	31886576	Ser1,Ser19,Ser6,Ser8	Ser14,Ser16,Ser2	0.212962962962963	0.712671065493646	0.299231616182913	7	0.468547388815415	0.561500967585113	0.669417122112224	0.281438025834345	3.02998368005879	33.3791528861367	34.2409895041885	3.66997919039432e-08	0.00084684248250399	0.000532823552727817	0.00122942348296116	6.59449385773979e-08
chr16	31934815	31935980	Ser10,Ser13	Ser1,Ser11,Ser12,Ser14,Ser16,Ser17,Ser4,Ser6,Ser7,Ser8,Ser9	0.306543385490754	0.751860556208382	0.201116933508574	13	0.265429098643649	0.153846166874549	0.794627923423111	0.183009883976455	11.841192937354	134.883615711161	128.17232148873	1.47141108108451e-28	0.000329531859958096	0.000196275932973792	0.000437017500743428	4.23030685811797e-27
chr16	31970593	31970926	Ser10,Ser12	Ser13,Ser20,Ser8,Ser9	0.159090909090909	0.954545454545455	0.591071428571429	6	0.610482374768089	0.332763694645744	0.977933445009109	0.624673363464496	-0.00335328259885515	16.3594833381902	19.9463555592452	4.66341347498315e-05	0.00121409983697866	0.000432073991987981	0.00187848749689172	6.16428217957543e-05
chr16	32678000	32678448	Ser10,Ser14,Ser16,Ser20,Ser8	Ser1,Ser2,Ser4	0.0682788051209104	0.726323398497312	0.443957115009747	8	0.551498704168422	0.624817250363517	0.685319250121585	0.491144482325384	-0.588277198470792	-2.76764049649234	1.97951978533812	0.371665920021406	0.0010025422126121	0.000740277114193653	0.00124020597810644	0.388559825476924
chr16	32679825	32680431	Ser1,Ser13,Ser16,Ser19,Ser20,Ser4,Ser8,Ser9	Ser11,Ser6	0.224137931034483	0.881301303418502	0.453703703703704	10	0.723437984977766	0.799653233761094	0.873182287943579	0.458370806431478	1.46273745382474	30.2790617017234	33.4214944338868	5.52859396323234e-08	0.000389711465542088	0.00018004826226078	0.000563455042542784	9.63315614805635e-08
chr16	33158039	33158410	Ser1,Ser10,Ser17,Ser19,Ser3	Ser14	0.705882352941177	0.917366946778712	0	6	0.655262104841937	0.833333333333333	0.940252095103049	0	-5.06785463667227	57.3268331136045	65.9782066887329	4.70993002176982e-15	0.000781304353552039	0.000260932109943383	0.00120887899924916	2.57924739287395e-14
chr16	33540796	33541088	Ser14,Ser16	Ser1,Ser11,Ser9	0.189393939393939	0.958333333333333	0.601369628488273	5	0.620129258688581	0.400115774460046	0.979146641788409	0.551736535747873	-1.499099790065	30.9312884672951	35.6492640822283	1.81493327297194e-08	0.000725151664125857	0.000356137452139078	0.00113944251492516	3.42159551461923e-08
chr16	33566515	33566864	Ser12,Ser6,Ser9	Ser1,Ser19	0.238636363636364	0.958333333333333	0.582887700534759	5	0.67346256684492	0.599316487485159	0.971463909886959	0.583849618325178	-4.02530950637462	6.35975248137042	13.6039378126132	0.00111158438634185	0.00128425017609496	0.000314505181243283	0.00240403660165564	0.0013456021518875
chr16	34262841	34263432	Ser1,Ser13,Ser7,Ser9	Ser16	0.342657342657343	0.739167082917083	0.384615384615385	5	0.556880619380619	0.817548998373496	0.74871514738972	0.385124326740476	-5.82490847357882	-6.84460589328527	2.19917840516175	0.33300785437076	0.00124935487959316	0.000870297769731322	0.00205250441404901	0.351338561950802
chr16	34513800	34514187	Ser10,Ser13,Ser16,Ser20,Ser8	NULL	0.714285714285714	0.891341991341991	-1	5	0.742784992784993	0.99999999825289	0.918481015797406	0.816886788336977	0.454397324115411	-2.76447846809302	3.2659764670484e-08	0.999999983670118	0.000858820867019081	9.92771722363298e-05	0.00173983904220826	1
chr16	35156838	35157274	Ser10,Ser12,Ser13,Ser18,Ser6,Ser8,Ser9	Ser11,Ser14,Ser4	0.356612685560054	0.677580575976118	0.107371794871795	10	0.460470856040747	0.699975581199481	0.669751918228322	0.114085068799361	0.750464504686213	87.3400375777659	91.1947432590678	1.57511806338417e-20	0.000613224057453173	0.000403971577612642	0.000868516368309298	1.64671433899254e-19
chr16	35429621	35430048	Ser1,Ser13,Ser7,Ser9	Ser14	0.652083333333333	0.983333333333333	0.28125	5	0.702430555555556	0.799999938857301	0.984848488116953	0.281250093169223	-11.2734091911951	41.2206972130529	55.7129822291162	7.98141005412669e-13	0.000772251094266189	0.000456820063553678	0.00102903815621742	2.78140047340779e-12
chr16	35464612	35465036	Ser17,Ser20,Ser4	Ser11,Ser13	0.518518518518518	0.888888888888889	0.124074074074074	5	0.485802469135802	0.599933335217163	0.935914694861426	0.118058158188018	6.66420719573684	81.1376316160731	77.6923002452045	1.34688761217846e-17	0.00109232490142467	0.00029874524213577	0.00196026815728722	1.03261383600349e-16
chr16	35502494	35502802	Ser10,Ser11,Ser4,Ser6,Ser8	NULL	0.7	0.875664335664336	-1	5	0.72972027972028	0.999983404277908	0.910191509142306	0.718591860171473	-6.75465790825002	-9.97348613056292	4.76025553020065e-05	0.999976199005597	0.00116282636620819	0.000825731565802308	0.00208747934226567	1
chr16	35651427	35651769	Ser1,Ser12,Ser19,Ser6,Ser9	Ser14,Ser2,Ser4	0.28328173374613	0.555529805947229	0.0196078431372549	8	0.315163617683101	0.625096821822311	0.536998179018125	0.00111450196240043	-0.701346605998229	40.456847622177	45.3170773115349	1.44384872539057e-10	0.000959061583881772	0.000519609259837788	0.0013886958547799	3.38862455959011e-10
chr16	35659670	35660827	Ser13,Ser20	Ser10,Ser11,Ser12,Ser14,Ser16,Ser17,Ser18,Ser19,Ser2,Ser4,Ser6,Ser7,Ser8,Ser9	0.169966494060311	0.556392565474514	0.209697491827365	16	0.238150000972478	0.12772491966102	0.565541867371624	0.220519215371393	-5.94985412234253	105.397483949281	116.892515516103	4.14107186863214e-26	0.000135260924991777	8.10167511182326e-05	0.000186413058891733	6.80318949846709e-25
chr16	36709200	36709836	Ser12,Ser14,Ser19,Ser20,Ser3	Ser11,Ser13,Ser4,Ser9	0.144615384615385	0.761538461538461	0.105548654244306	9	0.422988692466953	0.547565641732568	0.705817622524402	0.0509384769032371	34.1754251052551	146.041089106126	116.260113155544	5.68116228859485e-26	0.000649395013946793	0.000161627400927973	0.000906793225311861	8.1666707898551e-25
chr16	36722061	36722717	Ser1,Ser11,Ser12,Ser13,Ser17,Ser19,Ser4	Ser10,Ser14,Ser6,Ser9	0.0227272727272727	0.434775287737473	0.15004348513599	11	0.303633412892189	0.599887253950803	0.439882519313947	0.128790347015505	4.8113874677316	64.0026874339124	63.9870905117775	1.27461738837729e-14	0.000398013354852906	0.000231326532268612	0.000629289902686481	6.37308694188645e-14
chr16	38445657	38446194	Ser10,Ser11,Ser14,Ser19,Ser9	Ser1	0.375531914893617	0.646064175186516	0.05	6	0.468617267990368	0.833333332702763	0.586169711029023	0.0350660437931571	7.03975416947075	64.5254851290085	61.0692498979939	5.48252824377345e-14	0.000951572760614152	0.000482161537392324	0.00133719723985874	2.20603783760075e-13
chr16	38448272	38448717	Ser13,Ser16,Ser20	Ser1,Ser14,Ser4	0.483333333333333	0.869281045751634	0.152380952380952	6	0.437855142056823	0.499999911801659	0.905698904434431	0.130517671545898	4.07297077288069	59.889800218193	59.4003483837684	1.26292696745689e-13	0.00107802053009904	0.00066827862506887	0.00153205549858074	4.84122004191808e-13
chr16	38673535	38673953	Ser10,Ser13,Ser8	Ser14,Ser16,Ser4,Ser6	0.191222570532915	0.902998821102269	0.479432656449021	7	0.578340886137862	0.435610129024578	0.918617499066819	0.452227488983031	-0.891503611117534	34.5441581289752	39.3274820382034	2.88499976309721e-09	0.000837622556591053	0.000482993504531109	0.00121305999657015	5.82061355712595e-09
chr16	38976180	38976640	Ser10,Ser13,Ser3,Ser4,Ser8	Ser14	0.234417344173442	0.810545616255602	0.277777777777778	6	0.618643694150827	0.832796466703163	0.706408712672991	0.266401980241638	23.1822566967774	37.1312763957761	17.5325386374549	0.000155904125663276	0.000871954729321302	0.000532148514187122	0.00130029892874369	0.000194880157079095
chr16	43618298	43618868	Ser10,Ser13,Ser8	Ser14,Ser6	0.428571428571429	0.968253968253968	0.404761904761905	5	0.619047619047619	0.599993117636547	0.974684183908305	0.416676464305104	-4.63540851706971	32.9521730569063	40.8064573988442	1.37717890840148e-09	0.00096408061438468	0.000211333570330531	0.00203329501130832	2.93288100863278e-09
chr16	44331981	44332769	Ser11,Ser12,Ser20,Ser8	Ser1,Ser10,Ser14,Ser17,Ser6	0.0770862800565771	0.269370188272817	0.0262991403457935	9	0.120897645482024	0.48425927076635	0.230620460854199	0.0158200789198187	-12.2974338492665	59.799171881987	76.4910548859258	2.45571788971439e-17	0.000133047355885416	2.76279181437678e-05	0.000348009698689717	1.76504723323222e-16
chr16	48431152	48431544	Ser20	Ser11,Ser14,Ser17,Ser4,Ser9	0.68	1	0.116726492056677	6	0.226233208611912	0.166666666666666	1	0.138797434982502	-2.85506252089544	51.4046495040534	57.8432309634049	2.75107220170641e-13	0.00064290517065881	0.000272736361673221	0.000884353475840405	1.02055904256851e-12
chr16	57303691	57304173	Ser10,Ser19,Ser8	Ser13,Ser17,Ser4,Ser9	0.325895875591616	0.904701665612481	0.3904595413483	7	0.53449289527883	0.428525357995175	0.869544811175506	0.392210366841726	-1.79420254137064	41.030787676298	46.7168105157793	7.17089709792406e-11	0.000862394642018965	0.000531839995513238	0.00127798148835893	1.8325625916917e-10
chr16	57362956	57363362	Ser10,Ser13,Ser17,Ser8	Ser14,Ser4	0.326388888888889	0.554746400321345	0.0555555555555556	6	0.332870958913784	0.666822584449356	0.565094505379803	0.0682765092604535	0.432429776272747	26.4563892162324	29.6074783784158	3.72235473664359e-07	0.00111142985669134	0.000788670890789229	0.00138366020791925	6.02916612273258e-07
chr16	85079694	85080500	Ser1,Ser10,Ser13,Ser8	Ser14,Ser18,Ser6,Ser7	0.182352941176471	0.465371593283411	0.0738837060247828	8	0.239669021914753	0.491945457645471	0.484285226745536	0.112355063356161	-2.40585014103206	57.005229222239	63.5699624466307	1.57021111520135e-14	0.000545705489956051	0.000324221007032403	0.000818103517889351	7.5239282603398e-14
chr16	85899160	85899660	Ser12,Ser14,Ser8	Ser17,Ser20,Ser6	0.215739484396201	0.630769230769231	0.169171151047484	6	0.342831592207163	0.48696705056537	0.670788636843844	0.17228362295396	2.4372127936753	51.9545095879134	53.1008157326942	2.94648592839117e-12	0.000909345693019249	0.000442559869692897	0.00159359032306481	9.15799680445904e-12
chr16	85901604	85901976	Ser1,Ser13,Ser16,Ser8	Ser11	0.5	0.762308769661711	0	5	0.508205846441141	0.8	0.819276352102482	0	-1.07831598560853	48.589722200914	52.8869140113907	3.27908398403902e-12	0.00141412861399249	0.000537148300665323	0.00226929890841973	9.92354363590756e-12
chr16	87715310	87715736	Ser1,Ser14,Ser4,Ser6,Ser8	Ser11	0.639676113360324	0.833287850361021	0.0526315789473684	6	0.602724404393211	0.833333333333894	0.780029402086514	0.00562851782363978	1.32055332726921	42.7567281679068	45.0196937790937	1.67531974633513e-10	0.000719176678428939	0.000382838163820045	0.00128189220937853	3.77768178095176e-10
chr16	89817985	89818599	Ser1,Ser16,Ser19,Ser6	Ser11,Ser13,Ser14,Ser20,Ser4	0.0909090909090909	0.504242424242424	0.159839572192513	9	0.281616755793226	0.403607587922412	0.49612029324637	0.187325968554192	0.12584955330659	7.32426528976654	11.5928648911324	0.00303837500118087	0.000761056358027745	0.000442847202574528	0.00104693309382759	0.003494131251358
chr16	89830081	89830886	Ser1,Ser10,Ser19,Ser20,Ser4	Ser11	0.458333333333333	0.8379329004329	0.125	6	0.616380643166357	0.833333280453193	0.804899290689275	0.100084864852419	6.22328139100507	50.260861290474	47.621098837925	4.56257247617728e-11	0.000816283771623269	0.000609588829056003	0.00108958717145803	1.22022287153578e-10
chr16	89867166	89867829	Ser12,Ser13,Ser20,Ser8	Ser14,Ser16,Ser4,Ser7,Ser9	0.4	0.871875	0.220485829959514	9	0.458992914979757	0.444455298373392	0.881486393706504	0.250186208023843	10.3483988170654	66.9940385313615	61.0400888689685	5.56305193829754e-14	0.000797990304359567	0.000514887945265067	0.0010729898452875	2.20603783760075e-13
chr16	89884672	89884968	Ser1,Ser12,Ser13,Ser6	Ser14,Ser20	0.281303602058319	0.650505050505051	0.132075471698113	6	0.409453020773775	0.662195149160167	0.688715272194493	0.190623717348457	11.8304832727462	43.7399508318181	35.492986497528	1.96243783784309e-08	0.0011992554244161	0.000601752861009905	0.00183303946865246	3.64000566696702e-08
chr16	89884980	89885463	Ser1,Ser12,Ser13,Ser20	Ser14	0.197368421052632	0.429397233201581	0.0526315789473684	5	0.295036751958949	0.73628446151654	0.441637030742868	0.0642382834104318	-3.0124499625175	12.7297214915211	18.9610472789068	7.63239604521782e-05	0.00138124613510125	0.000679872681534354	0.00217539575366868	9.86208477752864e-05
chr16	89897833	89898658	Ser10,Ser13,Ser8	Ser1,Ser11,Ser12,Ser14,Ser20,Ser3,Ser4,Ser9	0.188888888888889	0.818342151675485	0.266102154342409	11	0.381986974147144	0.287783081716864	0.810825234278876	0.229571955687831	12.8349171228701	94.7478435149509	86.7087169376775	1.48402545571984e-19	0.000619880244008982	0.000395836234023708	0.000850702024291708	1.31279174929063e-18
chr16	90011404	90012000	Ser1,Ser19	Ser11,Ser14,Ser16,Ser17,Ser9	0.344594594594595	0.875	0.281405364640659	7	0.394628352900412	0.282129302446791	0.96038067146164	0.261252573181498	4.7938085322394	74.4068288986874	73.5048406645587	1.09301633657116e-16	0.00111990951066236	0.000611443301402913	0.00157521420665	6.98315992809352e-16
chr16	90137163	90137798	Ser12,Ser13,Ser16,Ser19,Ser2,Ser20,Ser8	Ser1,Ser17,Ser9	0.331439393939394	0.804994765525999	0.246706192358366	10	0.579552903250645	0.698866170645983	0.827166083178238	0.229765606472916	16.9501845349668	140.593021911246	128.248007562267	1.41676885229663e-28	0.000393905914609764	0.000176624930339633	0.000571814336872022	4.23030685811797e-27
chr16	90301841	90302250	Ser12,Ser13,Ser14,Ser19,Ser8,Ser9	Ser16,Ser4,Ser6	0.183870967741936	0.795535942164076	0.120833333333333	9	0.513571565298445	0.668476855531977	0.807657499388514	0.107716346979843	24.1382777136042	74.234088671243	54.4902601123112	1.47092441924575e-12	0.000710379699801359	0.000446423474196712	0.00103090816884702	4.83303737752175e-12
chr16	90520329	90520826	Ser10,Ser13,Ser19	Ser1,Ser14,Ser17	0.479166666666667	0.808479532163743	0.099537037037037	6	0.389149958228906	0.500000322785714	0.798369019859727	0.0961537928374014	0.270979036582556	45.4626115845092	48.7751514863828	2.56218466605502e-11	0.00116446387803063	0.000850925722941564	0.00141600474883386	7.26166210117077e-11
chr16	90831573	90832061	Ser11,Ser19,Ser9	Ser1,Ser13,Ser14,Ser4,Ser6	0.116826503923278	0.826382326382326	0.451883477405299	8	0.526507151797053	0.408263400028447	0.799517749254056	0.463687093557147	9.02886782098196	30.7193186904067	25.8493339527844	2.4371847484885e-06	0.000674871229842235	0.000501245906717654	0.000850382034100004	3.54780058324275e-06
chr16	90904108	90904565	Ser12,Ser14,Ser17,Ser20,Ser3,Ser9	Ser11	0.476351351351351	0.768974466891133	0.148648648648649	7	0.595311931249431	0.85713641781173	0.765131730539689	0.14865301752239	-1.79571873413661	62.6266733720757	68.3142124043229	1.46472892724223e-15	0.00105249738170869	0.000642808306429692	0.00133153148925054	8.42219133164282e-15
chr16	91232526	91233072	Ser1,Ser11,Ser13,Ser17,Ser6,Ser7	NULL	0.384615384615385	0.526454222106396	-1	6	0.451246476091197	0.83129633662019	0.540891252141278	0.54000970325888	-6.25040522881869	-9.83393935280798	-1.51855331775863e-05	1	0.00172593860691525	0.00123404208593898	0.00254253059945111	1
chr16	91514384	91514950	Ser20,Ser8	Ser11,Ser17,Ser9	0.179269882659713	0.61271186440678	0.261217948717949	5	0.334846262494568	0.387261880136264	0.548872380061501	0.29798338580511	-1.21296887591317	1.03648411121989	5.46832881200126	0.064948254808172	0.00126867262362517	0.000702299474447665	0.00228987536696549	0.0711338028851408
chr16	91561524	91561923	Ser10,Ser13,Ser20,Ser8	Ser9	0.362612612612613	0.704952722715881	0.0540540540540541	5	0.478977490819596	0.799071734555551	0.74019430326441	0.0545990727308252	1.80042813945761	46.8433025545135	48.2617502399241	3.31202870340497e-11	0.00164882943623398	0.000819310259561014	0.00233133671878814	9.0686500212279e-11
chr16	91592969	91593327	Ser13,Ser14,Ser20,Ser9	Ser11	0.614814814814815	0.908249158249158	0.2	5	0.638832772166105	0.799998186583404	0.936215238574339	0.200005986538519	-1.60460098745858	17.3308202625784	22.1542970749052	1.54616384966884e-05	0.00108600237093192	0.000280959979345088	0.00224884893157244	2.16840052087703e-05
chr16	92311896	92312223	Ser10,Ser12,Ser13,Ser9	Ser11,Ser4	0.466666666666667	0.905555555555556	0.258333333333333	6	0.591269841269841	0.665180047622759	0.94027682735697	0.261596935126039	4.54339069234068	45.7903371557883	44.8304654019037	1.84156955860936e-10	0.00127164761751051	0.000482612212026716	0.00186134567490539	4.07270190846301e-10
chr16	92468001	92468623	Ser10,Ser13,Ser19,Ser20	Ser14	0.718614718614719	0.881926406926407	0.0909090909090909	5	0.603102453102453	0.799999996730711	0.903614457328544	0.0909091079876649	-0.673165233241379	23.5832494881288	27.4752905462384	1.08097702487337e-06	0.00132904358159152	0.000458592274872077	0.00198594409316768	1.65749810480583e-06
chr16	92499184	92499699	Ser1,Ser12,Ser13,Ser19,Ser4	Ser11	0.379310344827586	0.556727518593644	0	6	0.397662513281175	0.833333336901931	0.551956735153832	0	6.75127898632685	32.1004510802366	28.9326910323658	5.21610072272036e-07	0.00118557201847287	0.000573244756987297	0.0017835385040831	8.21714497414851e-07
chr16	92644449	92645003	Ser12,Ser13,Ser14,Ser17,Ser2,Ser20,Ser9	Ser11,Ser16,Ser6	0.181318681318681	0.729683341111913	0.287566137566138	10	0.542771072771073	0.676752260887088	0.744092443616001	0.292409499504175	12.4636047333229	39.028010627227	31.1695760798922	1.70456101949296e-07	0.000788324124698922	0.000492346453995271	0.00104641089683143	2.84093503248827e-07
chr16	93586140	93586612	Ser10,Ser11,Ser12,Ser14,Ser19	Ser1,Ser7,Ser9	0.21131498470948	0.803588718632023	0.300855849236174	8	0.546723460096515	0.622585676535751	0.747085495052258	0.370263237044826	15.0480016829462	56.3604035550186	45.4712849554321	1.33670609834558e-10	0.000647378586555319	0.000401755747799099	0.000978833527637201	3.20252502728629e-10
chr16	93590543	93591339	Ser10,Ser13,Ser8	Ser11,Ser12,Ser14,Ser16,Ser17,Ser19,Ser2,Ser4,Ser9	0.296296296296296	0.975749559082892	0.309093839556024	12	0.439161017942531	0.250029883993153	0.987055360688475	0.320009424659125	25.0540098398135	141.294121089968	121.209924549731	4.78188698803163e-27	0.000469640580552522	0.000263860822474561	0.000648976578875852	9.16528339372729e-26
chr16	93760299	93760746	Ser1,Ser12,Ser14,Ser16,Ser17,Ser18	Ser13	0.25	0.837624140565317	0.5	7	0.690718105423988	0.838772571009282	0.859533350076215	0.524681138468317	-4.52806880392948	-3.57101826156032	4.84887084047979	0.0885280861011785	0.00106769532669475	0.000680128311955812	0.00167370994223951	0.0951470084265003
chr16	93770252	93771000	Ser1,Ser12,Ser17,Ser19,Ser20,Ser8,Ser9	Ser13,Ser18,Ser2,Ser6	0.115170278637771	0.867432135761573	0.432064593718729	11	0.650023610433827	0.634638239718517	0.811725084464153	0.500392964248972	24.2645457231066	46.2157465139804	26.7469913364706	1.55583890628132e-06	0.000383345250363766	0.000242081951295935	0.000494035118837074	2.32365550938119e-06
chr16	93799764	93800342	Ser7,Ser8	Ser1,Ser14,Ser6,Ser9	0.412903225806452	0.876190476190476	0.32740759523442	6	0.437430190474091	0.327649362176496	0.904374035676956	0.335216989899552	-1.63255502501161	22.0457418665588	27.2618158300265	1.20274042777614e-06	0.00128697004337096	0.000848341470559259	0.00165088276140129	1.81993617360863e-06
chr16	93919451	93920079	Ser1,Ser19,Ser20,Ser8	Ser14,Ser16,Ser17,Ser2,Ser3	0.177489177489178	0.692149046202059	0.223587030253697	9	0.388653133607672	0.474389685082802	0.744586110386082	0.183768790289545	7.38330995722948	102.727895718992	99.7390349164351	2.19757523725868e-22	0.000734153875874892	0.000500595992731763	0.00108136831506369	2.52721152284748e-21
chr16	94093189	94093559	Ser1,Ser13,Ser4	Ser10,Ser11	0.24	0.69969696969697	0.1	5	0.383181818181818	0.608865828021953	0.638332037928545	0.0930450483890713	11.11863663355	20.6218973296946	12.7221365210128	0.00172752028410627	0.00192005760727234	0.00126741718928774	0.00258594163945179	0.00204809105847651
chr16	94148259	94148866	Ser10	Ser11,Ser14,Ser16,Ser17,Ser20,Ser6,Ser9	0.524285714285714	0.964285714285714	0.146439909297052	8	0.221040564373898	0.125000000000522	0.96428571428376	0.156304964579978	13.5743120015267	80.8386928549904	71.4232639368233	3.09481929861375e-16	0.00048640099409106	0.000264470720771119	0.000705677640524971	1.87318010179253e-15
chr16	94226753	94227200	Ser1,Ser13,Ser14,Ser20	Ser11,Ser18,Ser4	0.227272727272727	0.6936455836253	0.16017316017316	7	0.406887726877585	0.564346155288933	0.7387560224015	0.182670877230105	3.63500874502801	28.7061496298601	28.9629611829427	5.13774907031424e-07	0.00131510071576565	0.000949153956586286	0.00166565531868527	8.20612698730747e-07
chr16	94741765	94742122	Ser12,Ser13,Ser19,Ser6,Ser8	Ser11	0.445134575569358	0.842021197193611	0.173913043478261	6	0.626288432778045	0.833225519213821	0.889487397325328	0.174169169594961	3.33405632737442	45.0174723488597	45.2669349599414	1.48050530228739e-10	0.00072181456848461	0.000304713986075155	0.00120553982981781	3.405162195261e-10
