# Supplementary material for: Integrative single-cell omics analyses reveal epigenetic heterogeneity in mouse embryonic stem cells
Source: PLoS Comput Biol. 2018 Mar 21;14(3):e1006034. doi: 10.1371/journal.pcbi.1006034 (PMC5862410; doi:10.1371/journal.pcbi.1006034)
Supplement: S1 Appendix — (ZIP) [file pcbi.1006034.s011.zip › S1_Appendix/beta_mixture_model/test.candidate.txt]

chr16	3838987	3839838	852	5	Ser11;Ser18;Ser19;Ser4;Ser6	Ser11:0_31_11;Ser18:3_10_4;Ser19:31_39_21;Ser4:12_13_10;Ser6:14_19_12	Ser11:3839319_0_5:3839338_0_4:3839356_0_1:3839376_0_2:3839389_0_2:3839442_0_2:3839481_0_3:3839488_0_2:3839520_0_2:3839564_0_4:3839610_0_4;Ser18:3839442_0_1:3839481_3_3:3839488_0_3:3839520_0_3;Ser19:3839087_1_1:3839120_2_2:3839122_2_2:3839134_2_2:3839319_1_1:3839338_2_2:3839356_2_3:3839376_4_4:3839389_3_4:3839442_3_3:3839481_2_2:3839488_2_2:3839520_1_1:3839564_1_1:3839610_0_2:3839659_0_1:3839674_0…
chr16	4545218	4545789	572	6	Ser1;Ser10;Ser11;Ser14;Ser17;Ser19	Ser1:4_26_15;Ser10:26_26_16;Ser11:3_28_12;Ser14:34_34_21;Ser17:9_10_10;Ser19:23_23_12	Ser1:4545318_0_1:4545339_0_1:4545350_0_1:4545352_0_1:4545375_0_3:4545389_0_3:4545398_0_3:4545409_0_2:4545621_1_1:4545628_1_1:4545633_0_1:4545651_0_2:4545665_0_2:4545678_2_2:4545689_0_2;Ser10:4545318_2_2:4545339_3_3:4545350_3_3:4545352_3_3:4545375_2_2:4545389_2_2:4545398_2_2:4545409_1_1:4545567_1_1:4545587_1_1:4545603_1_1:4545606_1_1:4545613_1_1:4545621_1_1:4545628_1_1:4545633_1_1;Ser11:4545567_1_…
chr16	4549183	4549679	497	7	Ser11;Ser12;Ser13;Ser16;Ser17;Ser18;Ser9	Ser11:4_20_10;Ser12:11_11_9;Ser13:17_26_15;Ser16:15_22_12;Ser17:4_19_13;Ser18:8_12_7;Ser9:4_10_8	Ser11:4549338_1_1:4549356_1_2:4549383_1_2:4549442_0_4:4549459_0_3:4549467_0_3:4549492_0_2:4549533_1_1:4549560_0_1:4549579_0_1;Ser12:4549324_1_1:4549338_1_1:4549356_1_1:4549383_1_1:4549442_1_1:4549459_1_1:4549467_2_2:4549492_2_2:4549533_1_1;Ser13:4549216_0_2:4549283_2_2:4549285_2_2:4549288_2_2:4549295_2_2:4549324_0_1:4549338_1_1:4549356_1_1:4549383_2_2:4549442_0_2:4549459_0_2:4549467_2_2:4549560_1…
chr16	4551917	4552175	259	9	Ser12;Ser13;Ser14;Ser17;Ser20;Ser4;Ser5;Ser6;Ser8	Ser12:14_16_10;Ser13:23_28_10;Ser14:24_26_10;Ser17:6_13_10;Ser20:22_23_10;Ser4:18_20_10;Ser5:9_11_9;Ser6:6_16_8;Ser8:13_15_10	Ser12:4551992_0_1:4551994_0_1:4552011_2_2:4552017_2_2:4552021_2_2:4552039_2_2:4552041_2_2:4552044_2_2:4552050_1_1:4552075_1_1;Ser13:4551992_1_1:4551994_1_1:4552011_2_2:4552017_2_2:4552021_0_2:4552039_4_4:4552041_4_4:4552044_3_4:4552050_3_4:4552075_3_4;Ser14:4551992_2_2:4551994_0_2:4552011_3_3:4552017_3_3:4552021_3_3:4552039_3_3:4552041_3_3:4552044_3_3:4552050_3_3:4552075_1_1;Ser17:4551992_1_1:455…
chr16	4560829	4561318	490	5	Ser1;Ser11;Ser12;Ser20;Ser9	Ser1:0_17_15;Ser11:0_25_13;Ser12:4_14_11;Ser20:10_34_15;Ser9:1_19_10	Ser1:4560829_0_1:4560848_0_1:4560860_0_2:4560873_0_1:4560879_0_1:4560929_0_2:4560938_0_1:4560949_0_1:4560962_0_1:4560981_0_1:4561008_0_1:4561136_0_1:4561164_0_1:4561207_0_1:4561218_0_1;Ser11:4560873_0_1:4560879_0_2:4560929_0_3:4560938_0_3:4560949_0_3:4560962_0_3:4560981_0_2:4561008_0_2:4561136_0_2:4561164_0_1:4561230_0_1:4561260_0_1:4561269_0_1;Ser12:4560848_0_1:4560860_0_2:4560873_0_2:4560879_0_…
chr16	4648214	4649144	931	9	Ser11;Ser12;Ser13;Ser14;Ser17;Ser19;Ser3;Ser4;Ser9	Ser11:41_81_31;Ser12:33_33_16;Ser13:50_53_20;Ser14:23_40_23;Ser17:11_27_20;Ser19:35_43_22;Ser3:9_15_13;Ser4:29_50_29;Ser9:28_40_23	Ser11:4648314_3_4:4648335_2_3:4648340_2_3:4648379_6_6:4648387_5_5:4648420_2_3:4648532_0_1:4648544_0_1:4648554_0_1:4648563_0_1:4648566_0_1:4648575_0_1:4648596_0_1:4648602_0_1:4648674_0_1:4648701_0_1:4648751_0_3:4648766_0_3:4648806_3_3:4648833_3_4:4648908_3_4:4648920_0_3:4648926_2_3:4648944_0_2:4648959_2_2:4648964_0_2:4648973_2_2:4649044_0_4:4649058_3_4:4649064_3_4:4649133_0_4;Ser12:4648335_1_1:464…
chr16	5146973	5147456	484	7	Ser1;Ser10;Ser11;Ser13;Ser2;Ser20;Ser6	Ser1:3_15_11;Ser10:1_31_11;Ser11:2_49_11;Ser13:2_17_11;Ser2:3_12_6;Ser20:12_15_7;Ser6:1_21_12	Ser1:5147073_0_1:5147078_0_1:5147087_0_1:5147105_2_2:5147174_0_2:5147182_0_2:5147191_1_2:5147207_0_1:5147258_0_1:5147260_0_1:5147312_0_1;Ser10:5147073_0_2:5147078_0_3:5147087_0_3:5147105_0_4:5147174_0_3:5147182_0_3:5147191_0_2:5147207_1_3:5147258_0_3:5147260_0_3:5147312_0_2;Ser11:5146996_0_2:5147073_0_1:5147174_2_2:5147182_0_2:5147191_0_2:5147207_0_5:5147258_0_11:5147260_0_11:5147312_0_4:5147356_…
chr16	5406827	5407138	312	5	Ser1;Ser10;Ser12;Ser19;Ser7	Ser1:1_18_10;Ser10:6_10_9;Ser12:2_24_10;Ser19:5_21_8;Ser7:3_19_9	Ser1:5406893_0_1:5406895_0_1:5406917_0_2:5406927_0_2:5406945_0_2:5406953_0_2:5406956_1_3:5406960_0_3:5406997_0_1:5407038_0_1;Ser10:5406893_0_1:5406895_1_1:5406917_0_1:5406927_0_2:5406945_1_1:5406953_1_1:5406956_1_1:5406960_1_1:5406997_1_1;Ser12:5406893_0_2:5406895_0_2:5406917_0_2:5406927_0_2:5406945_0_3:5406953_0_3:5406956_0_3:5406960_0_3:5406997_1_3:5407038_1_1;Ser19:5406893_0_4:5406895_4_4:5406…
chr16	5885593	5886041	449	6	Ser13;Ser16;Ser19;Ser6;Ser8;Ser9	Ser13:6_21_18;Ser16:6_28_10;Ser19:16_30_19;Ser6:2_22_17;Ser8:17_45_14;Ser9:90_194_18	Ser13:5885620_0_1:5885632_1_1:5885680_0_2:5885691_0_2:5885693_0_2:5885708_1_1:5885710_1_1:5885722_1_1:5885724_1_1:5885768_0_1:5885791_0_1:5885793_1_1:5885850_0_1:5885882_0_1:5885894_0_1:5885906_0_1:5885941_0_1:5886033_0_1;Ser16:5885620_0_2:5885632_0_2:5885680_4_4:5885688_0_4:5885691_0_4:5885693_0_4:5885708_0_2:5885710_2_2:5885722_0_2:5885724_0_2;Ser19:5885605_3_3:5885620_0_2:5885632_0_1:5885680_1…
chr16	8488659	8489134	476	6	Ser10;Ser14;Ser17;Ser20;Ser4;Ser6	Ser10:39_39_12;Ser14:30_31_16;Ser17:15_26_10;Ser20:37_38_15;Ser4:36_38_15;Ser6:40_40_13	Ser10:8488704_1_1:8488714_1_1:8488746_2_2:8488759_3_3:8488793_4_4:8488803_5_5:8488813_5_5:8488819_6_6:8488841_7_7:8488959_2_2:8488990_2_2:8489003_1_1;Ser14:8488686_1_1:8488691_1_1:8488704_1_1:8488714_1_1:8488746_2_2:8488759_2_2:8488793_3_3:8488803_3_3:8488813_3_3:8488819_2_2:8488841_1_1:8488959_4_4:8488990_2_2:8489003_1_1:8489034_2_2:8489131_1_2;Ser17:8488793_0_1:8488803_0_1:8488813_0_1:8488819_0…
chr16	8664154	8664492	339	6	Ser1;Ser13;Ser14;Ser19;Ser20;Ser9	Ser1:0_16_6;Ser13:13_13_11;Ser14:14_19_11;Ser19:28_28_7;Ser20:20_20_11;Ser9:20_21_9	Ser1:8664273_0_2:8664276_0_2:8664309_0_3:8664327_0_3:8664333_0_3:8664339_0_3;Ser13:8664244_1_1:8664254_1_1:8664273_1_1:8664276_1_1:8664309_2_2:8664327_1_1:8664333_1_1:8664339_1_1:8664374_2_2:8664389_1_1:8664392_1_1;Ser14:8664244_2_3:8664254_3_3:8664273_0_2:8664276_1_1:8664309_2_2:8664327_1_2:8664333_1_1:8664339_1_1:8664374_2_2:8664389_1_1:8664392_0_1;Ser19:8664244_6_6:8664254_6_6:8664273_5_5:8664…
chr16	10510752	10511451	700	10	Ser1;Ser11;Ser12;Ser13;Ser14;Ser17;Ser19;Ser2;Ser20;Ser9	Ser1:43_43_19;Ser11:11_60_18;Ser12:30_30_17;Ser13:43_47_20;Ser14:68_69_18;Ser17:26_27_13;Ser19:29_32_14;Ser2:10_10_7;Ser20:32_32_20;Ser9:34_34_17	Ser1:10510783_2_2:10510796_2_2:10510852_1_1:10510922_1_1:10510945_1_1:10511069_3_3:10511074_3_3:10511093_4_4:10511112_4_4:10511140_4_4:10511158_3_3:10511174_3_3:10511200_2_2:10511273_1_1:10511300_2_2:10511312_2_2:10511339_2_2:10511345_2_2:10511351_1_1;Ser11:10510783_0_1:10510852_0_1:10510865_0_1:10510879_0_1:10511069_4_4:10511074_4_4:10511093_0_2:10511112_0_3:10511140_0_5:10511158_0_6:10511174_0_…
chr16	10530518	10530846	329	5	Ser11;Ser13;Ser14;Ser8;Ser9	Ser11:5_13_8;Ser13:12_13_6;Ser14:2_10_6;Ser8:10_10_8;Ser9:8_10_7	Ser11:10530618_0_3:10530658_0_1:10530691_0_1:10530702_1_2:10530706_1_1:10530715_1_1:10530743_0_2:10530746_2_2;Ser13:10530691_0_1:10530702_2_2:10530706_2_2:10530715_2_2:10530743_3_3:10530746_3_3;Ser14:10530691_0_1:10530702_0_1:10530706_0_1:10530715_0_1:10530743_1_3:10530746_1_3;Ser8:10530618_1_1:10530658_1_1:10530691_1_1:10530702_1_1:10530706_1_1:10530715_1_1:10530743_2_2:10530746_2_2;Ser9:1053065…
chr16	10784710	10784961	252	5	Ser1;Ser13;Ser16;Ser19;Ser2	Ser1:1_11_11;Ser13:2_96_25;Ser16:0_49_18;Ser19:9_54_24;Ser2:0_27_14	Ser1:10784767_0_1:10784773_0_1:10784779_0_1:10784785_0_1:10784791_0_1:10784807_0_1:10784810_0_1:10784813_0_1:10784827_1_1:10784836_0_1:10784844_0_1;Ser13:10784715_0_4:10784737_0_4:10784740_0_5:10784750_0_4:10784756_0_4:10784760_0_4:10784767_0_4:10784773_0_3:10784779_1_3:10784785_0_2:10784791_0_2:10784807_0_2:10784810_0_1:10784813_1_2:10784827_0_3:10784836_0_4:10784844_0_4:10784861_0_6:10784878_0_…
chr16	10788361	10788643	283	5	Ser13;Ser20;Ser6;Ser7;Ser8	Ser13:25_47_11;Ser20:10_11_5;Ser6:5_27_7;Ser7:2_24_10;Ser8:54_105_10	Ser13:10788367_7_7:10788369_2_7:10788396_6_6:10788406_2_5:10788431_0_5:10788461_4_4:10788463_0_4:10788486_0_2:10788543_3_3:10788545_1_3:10788615_0_1;Ser20:10788461_0_1:10788463_1_1:10788486_3_3:10788543_3_3:10788545_3_3;Ser6:10788431_0_2:10788461_4_4:10788463_0_5:10788486_0_7:10788543_0_4:10788545_0_4:10788615_1_1;Ser7:10788367_0_2:10788369_1_2:10788396_0_2:10788406_0_3:10788431_0_3:10788461_0_3:…
chr16	11176065	11176548	484	7	Ser11;Ser13;Ser19;Ser5;Ser6;Ser8;Ser9	Ser11:1_59_41;Ser13:2_124_54;Ser19:0_35_19;Ser5:1_53_28;Ser6:0_18_18;Ser8:1_85_37;Ser9:0_275_58	Ser11:11176098_0_1:11176100_0_1:11176111_0_1:11176122_0_1:11176128_0_1:11176132_0_1:11176134_0_1:11176136_0_1:11176144_0_1:11176149_0_1:11176152_0_1:11176154_0_1:11176157_0_1:11176161_0_1:11176165_0_2:11176167_0_2:11176179_0_2:11176181_0_3:11176191_0_2:11176193_0_2:11176196_0_2:11176200_0_2:11176202_0_2:11176204_0_2:11176223_0_2:11176228_0_2:11176242_0_2:11176249_0_2:11176251_0_2:11176258_0_2:111…
chr16	13061431	13061853	423	6	Ser1;Ser10;Ser11;Ser4;Ser7;Ser9	Ser1:16_17_9;Ser10:16_23_11;Ser11:10_35_18;Ser4:11_20_17;Ser7:6_15_14;Ser9:12_16_7	Ser1:13061593_1_1:13061613_0_1:13061637_3_3:13061644_3_3:13061666_3_3:13061680_2_2:13061682_2_2:13061706_1_1:13061791_1_1;Ser10:13061453_1_1:13061458_1_1:13061491_0_1:13061521_3_3:13061526_3_3:13061531_2_2:13061543_0_3:13061548_0_3:13061566_2_2:13061576_2_2:13061593_2_2;Ser11:13061491_1_1:13061521_0_1:13061526_0_1:13061531_0_1:13061543_0_1:13061548_0_2:13061566_0_2:13061576_0_2:13061593_0_1:13061…
chr16	13147482	13148302	821	10	Ser10;Ser13;Ser16;Ser17;Ser2;Ser20;Ser4;Ser6;Ser8;Ser9	Ser10:57_57_26;Ser13:24_44_31;Ser16:20_24_20;Ser17:7_17_10;Ser2:4_18_16;Ser20:15_18_12;Ser4:11_32_24;Ser6:10_57_22;Ser8:13_15_12;Ser9:28_89_29	Ser10:13147521_1_1:13147560_1_1:13147573_1_1:13147582_1_1:13147587_2_2:13147609_1_1:13147612_1_1:13147684_3_3:13147698_3_3:13147712_3_3:13147726_4_4:13147756_2_2:13147765_1_1:13147796_3_3:13147817_2_2:13147822_2_2:13147854_4_4:13147874_3_3:13147895_3_3:13147897_3_3:13147903_4_4:13147929_3_3:13147938_3_3:13147982_1_1:13148180_1_1:13148202_1_1;Ser13:13147502_0_1:13147521_0_1:13147560_2_2:13147573_1…
chr16	13416242	13416726	485	5	Ser10;Ser11;Ser12;Ser14;Ser8	Ser10:16_16_7;Ser11:0_13_8;Ser12:11_12_6;Ser14:7_24_12;Ser8:25_25_12	Ser10:13416510_3_3:13416527_3_3:13416562_3_3:13416565_3_3:13416579_2_2:13416583_1_1:13416626_1_1;Ser11:13416390_0_1:13416444_0_1:13416562_0_1:13416565_0_1:13416579_0_1:13416583_0_1:13416626_0_4:13416678_0_3;Ser12:13416562_1_1:13416565_0_1:13416579_2_2:13416583_3_3:13416626_4_4:13416678_1_1;Ser14:13416342_1_1:13416365_2_2:13416373_2_2:13416390_2_2:13416510_0_2:13416527_0_2:13416562_0_3:13416565_0_…
chr16	17137216	17137637	422	6	Ser1;Ser16;Ser17;Ser4;Ser7;Ser8	Ser1:13_17_10;Ser16:11_18_14;Ser17:5_19_15;Ser4:15_21_15;Ser7:12_18_9;Ser8:30_33_13	Ser1:17137316_1_1:17137318_1_1:17137345_2_2:17137353_2_2:17137357_2_2:17137366_2_2:17137374_2_2:17137382_0_2:17137388_0_2:17137406_1_1;Ser16:17137239_3_3:17137304_0_2:17137316_0_2:17137318_1_1:17137345_1_1:17137353_1_1:17137357_0_1:17137406_1_1:17137419_0_1:17137453_0_1:17137485_1_1:17137533_1_1:17137537_1_1:17137562_1_1;Ser17:17137304_0_1:17137316_0_1:17137318_0_1:17137345_0_1:17137353_0_1:17137…
chr16	17210261	17210779	519	11	Ser12;Ser13;Ser14;Ser16;Ser17;Ser19;Ser20;Ser3;Ser4;Ser6;Ser8	Ser12:23_29_16;Ser13:33_109_28;Ser14:7_48_24;Ser16:5_28_21;Ser17:29_98_27;Ser19:10_71_20;Ser20:4_58_24;Ser3:0_27_18;Ser4:2_59_27;Ser6:2_21_13;Ser8:1_86_22	Ser12:17210403_0_1:17210406_0_1:17210414_0_1:17210426_0_2:17210438_2_2:17210448_2_2:17210451_2_2:17210456_2_2:17210483_2_2:17210485_2_2:17210498_1_1:17210583_2_3:17210599_3_3:17210618_3_3:17210668_1_1:17210679_1_1;Ser13:17210262_0_3:17210274_0_4:17210315_0_3:17210327_0_3:17210329_0_3:17210350_4_4:17210361_0_6:17210377_0_6:17210385_1_6:17210387_0_6:17210403_0_5:17210406_0_5:17210414_0_4:17210426_1…
chr16	17260066	17260390	325	6	Ser10;Ser13;Ser17;Ser2;Ser3;Ser6	Ser10:16_22_18;Ser13:15_16_16;Ser17:2_15_15;Ser2:11_16_16;Ser3:8_16_16;Ser6:4_31_16	Ser10:17260166_1_1:17260181_1_1:17260196_1_1:17260206_1_1:17260220_1_1:17260224_1_1:17260226_1_1:17260228_1_1:17260230_1_1:17260232_1_1:17260234_0_1:17260236_0_1:17260238_0_1:17260240_0_1:17260278_0_2:17260280_2_2:17260282_2_2:17260290_2_2;Ser13:17260166_0_1:17260181_1_1:17260196_1_1:17260206_1_1:17260220_1_1:17260224_1_1:17260226_1_1:17260228_1_1:17260230_1_1:17260232_1_1:17260234_1_1:17260236_1…
chr16	17802357	17802730	374	5	Ser10;Ser11;Ser12;Ser13;Ser20	Ser10:12_29_15;Ser11:10_60_16;Ser12:34_40_10;Ser13:59_86_16;Ser20:5_13_9	Ser10:17802381_0_3:17802388_3_3:17802457_0_1:17802516_0_1:17802523_1_1:17802537_0_1:17802550_2_2:17802559_2_2:17802563_0_2:17802571_0_2:17802578_0_2:17802584_0_2:17802610_3_3:17802630_0_3:17802660_1_1;Ser11:17802381_5_5:17802388_0_4:17802457_0_3:17802472_0_3:17802516_0_2:17802523_0_2:17802537_0_4:17802550_0_5:17802559_0_4:17802563_0_4:17802571_0_5:17802578_5_5:17802584_0_5:17802610_0_5:17802630_0…
chr16	17803153	17803635	483	5	Ser12;Ser19;Ser3;Ser4;Ser6	Ser12:0_33_14;Ser19:4_65_22;Ser3:6_18_18;Ser4:7_27_25;Ser6:27_83_39	Ser12:17803156_0_3:17803160_0_3:17803169_0_3:17803189_0_3:17803193_0_3:17803203_0_4:17803210_0_3:17803215_0_3:17803225_0_3:17803238_0_1:17803253_0_1:17803255_0_1:17803267_0_1:17803284_0_1;Ser19:17803225_0_1:17803238_0_1:17803253_0_1:17803255_0_1:17803267_0_1:17803284_0_2:17803292_0_4:17803295_0_5:17803298_0_5:17803305_0_5:17803310_0_5:17803322_0_6:17803330_0_6:17803355_4_6:17803377_0_4:17803408_0…
chr16	17806669	17807119	451	13	Ser1;Ser11;Ser12;Ser13;Ser14;Ser16;Ser17;Ser19;Ser2;Ser4;Ser6;Ser7;Ser9	Ser1:10_26_15;Ser11:13_173_42;Ser12:5_23_14;Ser13:39_117_42;Ser14:6_88_34;Ser16:2_21_17;Ser17:3_51_27;Ser19:4_25_22;Ser2:1_46_27;Ser4:41_176_42;Ser6:7_55_30;Ser7:3_22_22;Ser9:16_96_31	Ser1:17806755_0_1:17806762_0_1:17806769_0_2:17806782_2_2:17806789_2_2:17806807_2_2:17806827_3_3:17806836_0_3:17806839_0_3:17806843_0_2:17806857_1_1:17806882_0_1:17806886_0_1:17806891_0_1:17806900_0_1;Ser11:17806682_0_1:17806711_0_1:17806755_2_4:17806762_3_3:17806769_2_3:17806782_1_3:17806789_1_3:17806807_0_2:17806827_0_2:17806836_1_1:17806839_0_1:17806843_0_1:17806857_1_1:17806882_2_2:17806886_0_…
chr16	17835602	17835883	282	6	Ser11;Ser16;Ser20;Ser4;Ser8;Ser9	Ser11:25_29_10;Ser16:4_12_6;Ser20:32_42_10;Ser4:12_16_9;Ser8:15_15_9;Ser9:36_45_11	Ser11:17835610_3_3:17835639_2_2:17835656_3_3:17835684_3_3:17835699_3_3:17835702_3_3:17835724_0_4:17835733_3_3:17835742_3_3:17835783_2_2;Ser16:17835684_0_2:17835699_0_2:17835702_0_2:17835724_0_2:17835733_2_2:17835742_2_2;Ser20:17835610_1_1:17835639_1_2:17835656_1_4:17835684_3_6:17835699_4_7:17835702_7_7:17835724_6_6:17835733_4_4:17835742_4_4:17835783_1_1;Ser4:17835610_1_1:17835639_1_1:17835656_1_1…
chr16	18151495	18152138	644	9	Ser11;Ser12;Ser13;Ser14;Ser16;Ser19;Ser4;Ser6;Ser8	Ser11:82_102_22;Ser12:68_75_22;Ser13:84_94_23;Ser14:27_58_17;Ser16:36_59_17;Ser19:60_64_18;Ser4:25_32_18;Ser6:46_47_14;Ser8:26_26_16	Ser11:18151508_10_10:18151514_9_9:18151544_7_7:18151583_7_7:18151595_7_7:18151607_8_8:18151612_7_7:18151658_3_3:18151774_1_1:18151780_1_1:18151793_2_2:18151804_0_2:18151838_0_2:18151904_0_2:18151918_4_4:18151949_0_5:18151970_5_5:18151979_0_4:18151985_4_4:18151997_5_5:18152010_0_4:18152038_2_3;Ser12:18151508_2_2:18151514_1_1:18151544_2_2:18151583_1_1:18151595_1_1:18151607_1_1:18151612_1_1:18151756…
chr16	18397878	18398470	593	12	Ser1;Ser13;Ser14;Ser16;Ser17;Ser18;Ser2;Ser20;Ser4;Ser6;Ser8;Ser9	Ser1:20_31_22;Ser13:18_29_17;Ser14:11_81_30;Ser16:31_76_31;Ser17:5_22_19;Ser18:5_13_8;Ser2:4_23_16;Ser20:21_38_26;Ser4:54_75_30;Ser6:28_53_19;Ser8:12_15_11;Ser9:155_279_31	Ser1:18397951_0_1:18397954_0_1:18397978_1_1:18397990_0_1:18397996_1_1:18398004_0_1:18398032_1_1:18398179_0_1:18398182_0_1:18398185_0_2:18398203_2_2:18398221_2_2:18398241_2_2:18398248_2_2:18398256_0_2:18398262_0_1:18398287_1_1:18398291_1_1:18398296_1_1:18398311_1_1:18398358_3_3:18398370_2_2;Ser13:18398032_1_1:18398097_0_3:18398110_0_2:18398113_0_2:18398119_0_2:18398128_0_2:18398203_1_1:18398221_1_…
chr16	18555239	18555720	482	7	Ser11;Ser12;Ser14;Ser17;Ser4;Ser6;Ser8	Ser11:22_28_11;Ser12:36_38_16;Ser14:30_34_10;Ser17:52_58_14;Ser4:21_21_10;Ser6:44_51_13;Ser8:29_29_10	Ser11:18555339_3_3:18555373_2_2:18555392_1_3:18555396_3_3:18555429_2_2:18555432_2_2:18555434_2_2:18555437_2_2:18555508_1_2:18555546_1_4:18555567_3_3;Ser12:18555255_2_2:18555267_2_2:18555339_3_3:18555373_3_3:18555392_2_2:18555396_2_2:18555429_2_2:18555432_1_2:18555434_2_2:18555437_3_3:18555508_3_3:18555546_1_1:18555567_1_1:18555616_4_4:18555620_4_4:18555682_1_2;Ser14:18555339_4_4:18555373_1_2:1855…
chr16	18584028	18584321	294	6	Ser1;Ser13;Ser14;Ser17;Ser5;Ser9	Ser1:19_19_9;Ser13:10_10_7;Ser14:10_18_8;Ser17:14_16_7;Ser5:20_21_8;Ser9:22_22_8	Ser1:18584077_3_3:18584128_2_2:18584158_3_3:18584168_2_2:18584171_2_2:18584177_2_2:18584193_3_3:18584221_1_1:18584268_1_1;Ser13:18584128_1_1:18584158_2_2:18584168_2_2:18584171_2_2:18584177_1_1:18584193_1_1:18584221_1_1;Ser14:18584077_0_3:18584128_3_3:18584158_3_3:18584168_2_2:18584171_2_2:18584177_0_2:18584193_0_2:18584221_0_1;Ser17:18584077_2_2:18584128_1_1:18584168_1_2:18584171_2_2:18584177_3_3…
chr16	18588773	18589296	524	7	Ser1;Ser11;Ser13;Ser14;Ser20;Ser6;Ser9	Ser1:16_30_18;Ser11:14_132_26;Ser13:27_60_30;Ser14:11_39_17;Ser20:3_42_23;Ser6:1_29_25;Ser9:14_123_23	Ser1:18588807_0_2:18588820_2_2:18588825_2_2:18588832_0_1:18588835_1_1:18588844_1_1:18588862_0_2:18588866_2_2:18588871_0_2:18588873_2_2:18588880_2_2:18588882_0_2:18588884_0_2:18588889_2_2:18588893_0_2:18588908_1_1:18588920_1_1:18588938_0_1;Ser11:18588807_0_6:18588820_0_6:18588825_0_6:18588832_0_7:18588835_7_7:18588844_0_6:18588862_0_7:18588866_0_7:18588871_7_7:18588873_0_7:18588880_0_5:18588882_0_…
chr16	18617434	18617720	287	5	Ser11;Ser12;Ser13;Ser20;Ser8	Ser11:3_11_11;Ser12:6_12_8;Ser13:5_35_12;Ser20:7_12_6;Ser8:4_11_9	Ser11:18617557_0_1:18617575_0_1:18617584_1_1:18617591_1_1:18617612_0_1:18617620_1_1:18617674_0_1:18617676_0_1:18617686_0_1:18617692_0_1:18617715_0_1;Ser12:18617514_0_1:18617534_0_2:18617557_2_2:18617575_2_2:18617584_1_1:18617591_1_1:18617692_0_1:18617715_0_2;Ser13:18617473_0_1:18617483_0_1:18617514_0_1:18617534_0_2:18617557_0_4:18617575_0_4:18617584_0_5:18617591_0_5:18617612_0_5:18617620_4_5:1861…
chr16	18622337	18622910	574	5	Ser1;Ser11;Ser19;Ser2;Ser20	Ser1:11_18_11;Ser11:13_38_18;Ser19:17_20_14;Ser2:7_17_6;Ser20:8_20_17	Ser1:18622488_1_2:18622508_1_2:18622521_1_2:18622524_1_2:18622691_2_2:18622698_0_2:18622702_2_2:18622715_0_1:18622718_1_1:18622721_1_1:18622734_1_1;Ser11:18622356_0_2:18622427_0_1:18622437_0_1:18622447_0_2:18622488_0_1:18622508_0_1:18622521_1_1:18622524_1_1:18622691_0_1:18622698_0_1:18622702_0_1:18622715_0_2:18622718_0_2:18622721_0_3:18622734_3_6:18622789_4_6:18622810_4_5:18622889_0_1;Ser19:18622…
chr16	20524134	20524457	324	7	Ser11;Ser12;Ser13;Ser16;Ser2;Ser6;Ser9	Ser11:4_11_9;Ser12:6_12_9;Ser13:9_13_10;Ser16:4_12_7;Ser2:7_17_10;Ser6:6_20_10;Ser9:13_18_11	Ser11:20524234_0_2:20524286_0_2:20524307_1_1:20524310_1_1:20524313_1_1:20524316_1_1:20524334_0_1:20524343_0_1:20524357_0_1;Ser12:20524286_1_1:20524307_0_1:20524310_0_1:20524313_1_1:20524316_1_1:20524334_2_2:20524343_1_1:20524357_0_3:20524445_0_1;Ser13:20524150_1_3:20524234_0_1:20524286_2_2:20524307_1_1:20524310_1_1:20524313_1_1:20524316_1_1:20524334_1_1:20524343_1_1:20524357_0_1;Ser16:20524150_0_…
chr16	20531131	20531569	439	8	Ser10;Ser11;Ser12;Ser13;Ser14;Ser17;Ser3;Ser4	Ser10:56_62_19;Ser11:4_13_10;Ser12:19_21_13;Ser13:17_19_11;Ser14:26_52_23;Ser17:7_11_10;Ser3:5_13_8;Ser4:18_22_13	Ser10:20531214_2_2:20531220_2_2:20531231_2_2:20531235_2_2:20531248_2_2:20531255_3_3:20531268_3_3:20531281_4_4:20531298_0_6:20531333_6_6:20531359_5_5:20531377_4_4:20531380_4_4:20531383_4_4:20531418_1_1:20531431_2_2:20531440_3_3:20531449_3_3:20531469_4_4;Ser11:20531333_0_1:20531359_0_1:20531377_0_1:20531380_1_1:20531383_0_1:20531431_1_1:20531440_0_2:20531449_0_2:20531469_2_2:20531549_0_1;Ser12:2053…
chr16	20591372	20591755	384	10	Ser10;Ser11;Ser13;Ser14;Ser17;Ser19;Ser20;Ser6;Ser8;Ser9	Ser10:13_154_31;Ser11:6_145_30;Ser13:39_97_31;Ser14:1_19_15;Ser17:0_12_12;Ser19:5_105_28;Ser20:6_41_28;Ser6:25_135_30;Ser8:9_46_21;Ser9:14_57_22	Ser10:20591375_0_6:20591381_0_6:20591387_0_5:20591407_0_8:20591426_0_6:20591432_0_6:20591437_0_6:20591441_0_6:20591445_0_6:20591448_0_6:20591450_0_7:20591472_0_7:20591475_0_6:20591478_3_8:20591489_0_7:20591499_0_5:20591501_0_5:20591512_0_5:20591535_2_5:20591538_0_6:20591543_2_5:20591559_0_4:20591565_0_3:20591571_0_2:20591577_0_2:20591579_0_2:20591585_0_2:20591613_0_3:20591621_0_3:20591630_3_3:205…
chr16	20674156	20674409	254	7	Ser10;Ser11;Ser14;Ser17;Ser19;Ser20;Ser8	Ser10:27_67_7;Ser11:6_39_7;Ser14:0_10_7;Ser17:0_19_7;Ser19:0_16_5;Ser20:10_18_7;Ser8:7_11_7	Ser10:20674232_0_9:20674241_0_9:20674256_10_10:20674271_0_11:20674280_0_10:20674295_9_9:20674309_8_9;Ser11:20674232_0_5:20674241_0_5:20674256_0_5:20674271_0_6:20674280_0_5:20674295_0_7:20674309_6_6;Ser14:20674232_0_1:20674241_0_1:20674256_0_1:20674271_0_1:20674280_0_2:20674295_0_2:20674309_0_2;Ser17:20674232_0_2:20674241_0_2:20674256_0_3:20674271_0_3:20674280_0_3:20674295_0_3:20674309_0_3;Ser19:2…
chr16	20707432	20707704	273	6	Ser11;Ser13;Ser14;Ser16;Ser8;Ser9	Ser11:9_28_8;Ser13:21_21_8;Ser14:13_23_6;Ser16:12_26_8;Ser8:10_10_6;Ser9:10_30_8	Ser11:20707436_0_1:20707443_1_1:20707532_2_2:20707568_0_4:20707573_0_4:20707586_0_5:20707592_6_6:20707604_0_5;Ser13:20707436_2_2:20707443_2_2:20707532_2_2:20707568_3_3:20707573_3_3:20707586_3_3:20707592_3_3:20707604_3_3;Ser14:20707532_3_3:20707568_2_4:20707573_3_3:20707586_0_4:20707592_3_4:20707604_2_5;Ser16:20707436_5_5:20707443_5_5:20707532_0_2:20707568_0_2:20707573_2_3:20707586_0_3:20707592_0_…
chr16	20733997	20734694	698	8	Ser10;Ser13;Ser14;Ser19;Ser20;Ser4;Ser8;Ser9	Ser10:47_96_32;Ser13:31_64_32;Ser14:13_71_25;Ser19:13_19_11;Ser20:12_31_28;Ser4:8_109_32;Ser8:42_108_27;Ser9:2_13_9	Ser10:20734019_2_3:20734022_0_3:20734095_0_2:20734097_2_2:20734131_5_5:20734145_5_5:20734154_5_6:20734194_0_7:20734204_0_5:20734206_3_3:20734247_1_3:20734264_0_2:20734275_0_3:20734298_0_3:20734313_3_3:20734338_2_2:20734353_1_1:20734377_1_1:20734383_0_1:20734442_6_6:20734444_0_6:20734482_5_5:20734496_0_2:20734511_0_2:20734517_0_1:20734531_0_2:20734537_2_2:20734552_2_2:20734564_0_2:20734585_0_2:207…
chr16	21214239	21215094	856	13	Ser1;Ser10;Ser11;Ser13;Ser14;Ser17;Ser19;Ser2;Ser20;Ser4;Ser6;Ser8;Ser9	Ser1:7_16_16;Ser10:23_23_12;Ser11:6_38_14;Ser13:24_28_18;Ser14:41_82_32;Ser17:6_39_23;Ser19:36_39_23;Ser2:3_10_10;Ser20:24_29_19;Ser4:9_62_36;Ser6:16_45_17;Ser8:6_20_20;Ser9:90_171_42	Ser1:21214436_0_1:21214439_0_1:21214451_0_1:21214453_1_1:21214459_1_1:21214477_1_1:21214546_0_1:21214558_1_1:21214603_0_1:21214623_1_1:21214867_1_1:21214873_0_1:21214915_1_1:21214918_0_1:21214936_0_1:21214939_0_1;Ser10:21214798_1_1:21214810_1_1:21214821_1_1:21214839_1_1:21214855_2_2:21214867_2_2:21214873_2_2:21214915_3_3:21214918_3_3:21214936_3_3:21214939_3_3:21214954_1_1;Ser11:21214339_0_5:21214…
chr16	21976086	21976532	447	6	Ser13;Ser17;Ser19;Ser4;Ser8;Ser9	Ser13:10_26_11;Ser17:7_32_17;Ser19:14_27_17;Ser4:2_31_16;Ser8:25_25_10;Ser9:11_28_16	Ser13:21976114_0_3:21976150_2_3:21976155_3_3:21976158_3_3:21976186_2_4:21976211_0_2:21976213_0_2:21976233_0_2:21976254_0_1:21976398_0_1:21976432_0_2;Ser17:21976150_0_1:21976155_0_2:21976158_2_2:21976186_0_2:21976211_2_2:21976213_0_2:21976233_0_1:21976254_0_1:21976260_0_1:21976269_0_1:21976272_0_1:21976305_0_2:21976360_0_4:21976368_3_3:21976371_0_3:21976398_0_2:21976432_0_2;Ser19:21976114_2_2:2197…
chr16	22053331	22053990	660	6	Ser1;Ser10;Ser11;Ser17;Ser20;Ser8	Ser1:16_27_16;Ser10:91_92_23;Ser11:21_104_24;Ser17:7_34_21;Ser20:57_59_21;Ser8:81_88_23	Ser1:22053508_1_1:22053514_1_1:22053519_1_1:22053548_2_2:22053567_0_2:22053596_0_1:22053605_0_1:22053614_0_1:22053620_0_1:22053629_0_1:22053712_2_2:22053750_4_4:22053791_3_3:22053794_0_3:22053819_2_2:22053839_0_1;Ser10:22053431_2_2:22053462_2_2:22053481_2_2:22053485_1_1:22053489_1_1:22053514_1_1:22053519_1_1:22053548_1_1:22053567_1_1:22053596_4_4:22053605_3_3:22053614_4_4:22053620_5_5:22053629_5_…
chr16	22805235	22805685	451	8	Ser1;Ser10;Ser13;Ser14;Ser17;Ser19;Ser20;Ser9	Ser1:10_12_12;Ser10:12_12_7;Ser13:2_28_16;Ser14:9_11_11;Ser17:12_12_6;Ser19:29_29_7;Ser20:16_16_13;Ser9:12_12_10	Ser1:22805332_1_1:22805335_1_1:22805340_0_1:22805351_1_1:22805361_0_1:22805372_1_1:22805375_1_1:22805383_1_1:22805528_1_1:22805540_1_1:22805549_1_1:22805585_1_1;Ser10:22805482_2_2:22805520_2_2:22805528_2_2:22805540_2_2:22805549_2_2:22805585_1_1:22805666_1_1;Ser13:22805332_0_1:22805335_0_1:22805340_0_1:22805351_0_1:22805361_0_2:22805372_0_3:22805375_0_3:22805383_0_3:22805419_0_3:22805482_0_1:22805…
chr16	23179452	23180073	622	7	Ser10;Ser11;Ser13;Ser19;Ser4;Ser8;Ser9	Ser10:11_14_12;Ser11:8_27_17;Ser13:14_24_17;Ser19:16_16_7;Ser4:17_21_13;Ser8:33_35_15;Ser9:5_16_12	Ser10:23179465_2_2:23179534_1_1:23179537_1_1:23179540_1_1:23179549_1_1:23179552_0_1:23179595_1_2:23179609_1_1:23179615_1_1:23179622_1_1:23179660_0_1:23179667_1_1;Ser11:23179465_1_1:23179595_1_1:23179609_0_1:23179615_0_1:23179622_0_1:23179660_0_3:23179667_3_3:23179705_0_2:23179727_0_3:23179731_0_2:23179748_0_1:23179773_0_2:23179775_0_2:23179904_0_1:23179922_1_1:23179946_1_1:23179973_1_1;Ser13:2317…
chr16	26371325	26371747	423	6	Ser11;Ser12;Ser16;Ser17;Ser4;Ser6	Ser11:1_26_13;Ser12:13_20_8;Ser16:4_21_12;Ser17:3_12_12;Ser4:8_36_16;Ser6:7_27_13	Ser11:26371449_0_1:26371459_0_2:26371464_0_2:26371485_0_2:26371500_0_2:26371506_0_2:26371615_0_2:26371617_0_2:26371636_0_2:26371645_1_3:26371647_0_2:26371688_0_2:26371702_0_2;Ser12:26371560_3_3:26371569_3_3:26371615_3_4:26371617_3_4:26371636_0_3:26371645_1_1:26371688_0_1:26371702_0_1;Ser16:26371425_1_1:26371449_1_1:26371459_2_2:26371464_0_2:26371485_0_2:26371500_0_2:26371506_0_2:26371560_0_3:2637…
chr16	27423241	27423708	468	7	Ser10;Ser11;Ser13;Ser16;Ser19;Ser20;Ser4	Ser10:21_30_18;Ser11:0_12_12;Ser13:15_25_10;Ser16:12_20_10;Ser19:14_28_10;Ser20:11_15_11;Ser4:4_19_12	Ser10:27423331_0_1:27423339_0_1:27423341_1_1:27423357_1_1:27423365_0_1:27423388_0_1:27423399_1_1:27423513_1_2:27423516_2_2:27423519_2_2:27423536_3_3:27423544_1_3:27423546_2_3:27423562_2_3:27423570_2_2:27423593_1_1:27423604_1_1:27423608_1_1;Ser11:27423331_0_1:27423339_0_1:27423341_0_1:27423357_0_1:27423365_0_1:27423388_0_1:27423536_0_1:27423544_0_1:27423546_0_1:27423562_0_1:27423570_0_1:27423593_0…
chr16	28842633	28843031	399	5	Ser11;Ser13;Ser16;Ser6;Ser8	Ser11:4_24_12;Ser13:21_29_12;Ser16:26_31_12;Ser6:6_16_11;Ser8:34_36_13	Ser11:28842680_0_1:28842713_0_1:28842733_0_1:28842791_0_1:28842816_0_2:28842823_0_2:28842831_0_2:28842833_0_2:28842839_0_2:28842946_0_2:28842990_0_4:28843019_4_4;Ser13:28842634_1_1:28842680_1_1:28842791_2_3:28842816_0_4:28842823_3_4:28842831_4_4:28842833_3_3:28842839_3_3:28842885_2_3:28842931_1_1:28842946_0_1:28843019_1_1;Ser16:28842680_1_1:28842713_1_1:28842733_0_1:28842791_3_3:28842816_4_4:2884…
chr16	30184827	30185454	628	7	Ser1;Ser10;Ser11;Ser12;Ser13;Ser19;Ser9	Ser1:17_37_18;Ser10:30_33_14;Ser11:0_22_9;Ser12:13_13_8;Ser13:33_43_17;Ser19:22_22_18;Ser9:9_11_11	Ser1:30184829_1_1:30184880_3_3:30184920_0_4:30184927_0_4:30184935_0_4:30184954_0_2:30184967_2_2:30184981_2_2:30185075_2_2:30185094_1_1:30185129_0_2:30185136_2_2:30185146_2_2:30185161_0_2:30185216_0_1:30185257_1_1:30185271_1_1:30185354_0_1;Ser10:30184954_1_1:30184967_1_1:30184981_1_1:30185075_3_3:30185094_5_5:30185129_4_4:30185136_2_2:30185146_1_1:30185161_1_1:30185216_1_1:30185257_3_3:30185271_4_…
chr16	30284532	30284851	320	5	Ser13;Ser19;Ser6;Ser8;Ser9	Ser13:6_12_6;Ser19:10_10_5;Ser6:8_11_5;Ser8:17_17_6;Ser9:4_13_6	Ser13:30284632_0_4:30284648_2_2:30284651_1_1:30284654_0_1:30284687_2_2:30284751_1_2;Ser19:30284632_2_2:30284648_2_2:30284651_2_2:30284654_2_2:30284687_2_2;Ser6:30284632_3_3:30284648_0_3:30284651_2_2:30284654_2_2:30284687_1_1;Ser8:30284632_3_3:30284648_3_3:30284651_3_3:30284654_3_3:30284687_4_4:30284751_1_1;Ser9:30284632_0_3:30284648_0_3:30284651_0_3:30284654_2_2:30284687_1_1:30284751_1_1
chr16	30513809	30514349	541	7	Ser1;Ser11;Ser14;Ser19;Ser20;Ser6;Ser8	Ser1:27_36_18;Ser11:6_21_14;Ser14:23_31_16;Ser19:17_19_12;Ser20:36_36_17;Ser6:9_13_7;Ser8:14_15_7	Ser1:30513868_1_1:30513909_0_1:30513956_1_1:30513963_1_1:30513978_1_1:30514006_1_1:30514047_1_1:30514055_1_1:30514078_1_1:30514105_4_4:30514116_2_3:30514129_3_3:30514143_1_4:30514153_3_4:30514163_4_4:30514225_0_2:30514249_0_1:30514302_2_2;Ser11:30513835_1_1:30513956_0_1:30513963_0_1:30513978_0_1:30514006_0_1:30514047_0_1:30514055_0_1:30514078_0_1:30514105_3_3:30514116_2_2:30514129_0_2:30514143_0_…
chr16	30601486	30601967	482	7	Ser12;Ser13;Ser14;Ser16;Ser4;Ser6;Ser9	Ser12:13_16_10;Ser13:17_83_21;Ser14:5_21_11;Ser16:23_37_15;Ser4:14_54_21;Ser6:17_34_12;Ser9:40_151_21	Ser12:30601609_0_1:30601685_1_1:30601706_1_1:30601724_2_2:30601740_2_2:30601750_2_2:30601754_2_2:30601769_2_2:30601781_0_2:30601787_1_1;Ser13:30601495_1_3:30601504_1_3:30601549_0_6:30601565_1_8:30601573_2_5:30601583_1_5:30601586_0_5:30601594_0_5:30601609_0_4:30601685_0_6:30601706_0_5:30601724_1_4:30601740_1_3:30601750_0_2:30601754_0_2:30601769_2_3:30601781_2_3:30601787_2_3:30601828_1_3:30601867_2…
chr16	30656931	30657519	589	9	Ser1;Ser10;Ser13;Ser16;Ser17;Ser19;Ser5;Ser6;Ser9	Ser1:18_23_15;Ser10:26_26_12;Ser13:9_19_19;Ser16:22_45_18;Ser17:7_35_15;Ser19:40_42_22;Ser5:6_10_5;Ser6:1_10_8;Ser9:16_49_23	Ser1:30656995_1_1:30657031_2_2:30657045_2_2:30657068_2_2:30657074_1_1:30657084_1_1:30657094_1_1:30657102_0_1:30657138_1_1:30657145_1_1:30657180_3_3:30657207_2_2:30657213_0_2:30657222_0_2:30657266_1_1;Ser10:30656959_3_3:30656995_4_4:30657031_1_1:30657045_1_1:30657068_2_2:30657074_2_2:30657084_2_2:30657094_2_2:30657102_2_2:30657138_3_3:30657145_3_3:30657180_1_1;Ser13:30657031_0_1:30657045_1_1:30657…
chr16	31442332	31442703	372	5	Ser1;Ser10;Ser11;Ser13;Ser7	Ser1:14_14_5;Ser10:14_14_5;Ser11:7_32_9;Ser13:17_25_9;Ser7:8_11_5	Ser1:31442405_2_2:31442432_3_3:31442440_3_3:31442466_3_3:31442475_3_3;Ser10:31442405_2_2:31442432_4_4:31442440_4_4:31442466_2_2:31442475_2_2;Ser11:31442405_0_3:31442432_0_3:31442440_0_5:31442466_0_5:31442475_5_5:31442545_2_2:31442565_0_2:31442580_0_3:31442603_0_4;Ser13:31442405_2_4:31442432_4_4:31442440_4_4:31442466_1_2:31442475_1_2:31442545_1_2:31442565_2_2:31442580_2_2:31442603_0_3;Ser7:3144240…
chr16	31456527	31457135	609	6	Ser14;Ser18;Ser19;Ser4;Ser8;Ser9	Ser14:34_49_28;Ser18:2_15_14;Ser19:12_12_12;Ser4:98_124_28;Ser8:26_26_18;Ser9:14_22_13	Ser14:31456531_3_3:31456606_0_2:31456627_0_2:31456629_0_2:31456632_0_2:31456657_0_1:31456671_1_1:31456675_1_1:31456679_1_1:31456707_2_2:31456718_1_2:31456729_2_2:31456790_2_2:31456812_3_3:31456816_3_3:31456830_3_3:31456863_1_1:31456867_1_1:31456893_2_2:31456932_0_2:31456962_2_2:31456974_1_1:31456983_1_1:31456986_1_1:31456994_1_1:31457002_1_1:31457114_0_2:31457121_1_2;Ser18:31456606_0_1:31456627_1…
chr16	31886038	31886576	539	7	Ser1;Ser14;Ser16;Ser19;Ser2;Ser6;Ser8	Ser1:20_33_19;Ser14:13_62_20;Ser16:27_85_20;Ser19:11_11_9;Ser2:10_27_17;Ser6:7_12_12;Ser8:41_62_18	Ser1:31886138_2_2:31886152_1_1:31886164_1_1:31886183_1_1:31886208_3_3:31886218_0_3:31886224_0_3:31886233_0_3:31886276_3_3:31886279_2_2:31886294_1_1:31886318_0_1:31886331_0_1:31886341_1_1:31886394_0_2:31886401_2_2:31886435_1_1:31886471_1_1:31886476_1_1;Ser14:31886138_0_5:31886152_0_4:31886164_0_4:31886171_0_4:31886183_0_6:31886208_3_6:31886218_0_6:31886224_2_4:31886233_0_4:31886276_0_2:31886279_0_…
chr16	31934815	31935980	1166	13	Ser1;Ser10;Ser11;Ser12;Ser13;Ser14;Ser16;Ser17;Ser4;Ser6;Ser7;Ser8;Ser9	Ser1:4_19_13;Ser10:59_69_31;Ser11:2_65_29;Ser12:4_18_18;Ser13:24_37_29;Ser14:2_38_20;Ser16:17_90_34;Ser17:13_45_28;Ser4:4_34_15;Ser6:13_48_28;Ser7:13_38_21;Ser8:11_37_16;Ser9:4_21_20	Ser1:31935263_0_2:31935267_0_2:31935342_2_3:31935360_0_2:31935791_0_1:31935797_0_1:31935800_0_1:31935809_0_1:31935825_0_1:31935827_0_1:31935870_2_2:31935880_0_1:31935948_0_1;Ser10:31934949_1_1:31934969_0_1:31935102_2_2:31935141_3_3:31935163_2_2:31935179_1_1:31935181_1_1:31935203_1_1:31935445_1_1:31935448_1_1:31935485_1_2:31935493_2_2:31935496_1_2:31935498_1_2:31935509_3_3:31935529_4_4:31935533_1_…
chr16	31970593	31970926	334	6	Ser10;Ser12;Ser13;Ser20;Ser8;Ser9	Ser10:33_33_15;Ser12:20_22_11;Ser13:20_28_14;Ser20:6_15_8;Ser8:12_16_9;Ser9:6_12_11	Ser10:31970609_1_1:31970626_2_2:31970630_2_2:31970655_3_3:31970693_3_3:31970700_4_4:31970738_3_3:31970745_3_3:31970751_3_3:31970765_2_2:31970805_1_1:31970808_1_1:31970811_1_1:31970820_2_2:31970826_2_2;Ser12:31970693_1_1:31970700_1_1:31970738_2_3:31970745_2_3:31970751_3_3:31970765_2_2:31970805_2_2:31970808_2_2:31970811_2_2:31970820_2_2:31970826_1_1;Ser13:31970626_1_1:31970630_1_1:31970655_2_3:3197…
chr16	32678000	32678448	449	8	Ser1;Ser10;Ser14;Ser16;Ser2;Ser20;Ser4;Ser8	Ser1:10_19_8;Ser10:9_10_8;Ser14:22_37_10;Ser16:30_46_14;Ser2:4_12_6;Ser20:18_22_8;Ser4:17_36_13;Ser8:14_21_15	Ser1:32678060_0_2:32678100_3_4:32678108_3_3:32678115_2_2:32678117_1_2:32678139_1_2:32678142_0_2:32678145_0_2;Ser10:32678060_1_1:32678100_2_2:32678108_2_2:32678115_1_1:32678117_1_1:32678139_1_1:32678142_0_1:32678145_1_1;Ser14:32678060_5_8:32678100_3_7:32678108_4_6:32678115_3_4:32678117_3_4:32678139_3_3:32678142_1_1:32678260_0_2:32678276_0_1:32678283_0_1;Ser16:32678060_3_4:32678100_4_5:32678108_6_6…
chr16	32679825	32680431	607	10	Ser1;Ser11;Ser13;Ser16;Ser19;Ser20;Ser4;Ser6;Ser8;Ser9	Ser1:38_43_18;Ser11:17_34_16;Ser13:38_40_17;Ser16:23_28_12;Ser19:29_34_20;Ser20:31_31_14;Ser4:18_22_14;Ser6:11_27_18;Ser8:11_11_10;Ser9:42_58_18	Ser1:32679945_1_1:32679994_1_1:32680005_1_1:32680061_2_2:32680101_1_2:32680139_2_2:32680157_2_2:32680164_2_2:32680166_2_2:32680172_0_2:32680197_2_4:32680217_2_2:32680236_2_2:32680244_4_4:32680256_4_4:32680326_4_4:32680331_3_3:32680430_3_3;Ser11:32679826_0_1:32679873_0_2:32679913_0_3:32679925_0_3:32679945_0_2:32680061_3_3:32680101_4_4:32680139_3_3:32680157_0_3:32680164_2_2:32680166_2_2:32680172_0_…
chr16	33158039	33158410	372	6	Ser1;Ser10;Ser14;Ser17;Ser19;Ser3	Ser1:12_17_7;Ser10:27_27_9;Ser14:0_18_7;Ser17:13_14_8;Ser19:20_21_10;Ser3:10_10_7	Ser1:33158139_2_3:33158151_3_3:33158155_3_3:33158158_3_3:33158180_1_3:33158224_0_1:33158230_0_1;Ser10:33158139_4_4:33158151_3_3:33158155_3_3:33158158_3_3:33158180_2_2:33158224_3_3:33158230_2_2:33158294_4_4:33158310_3_3;Ser14:33158139_0_2:33158151_0_3:33158155_0_3:33158158_0_3:33158180_0_3:33158224_0_2:33158230_0_2;Ser17:33158139_1_1:33158151_1_1:33158155_1_1:33158158_1_1:33158180_2_2:33158224_4_4…
chr16	33540796	33541088	293	5	Ser1;Ser11;Ser14;Ser16;Ser9	Ser1:16_22_9;Ser11:42_90_9;Ser14:22_24_9;Ser16:29_29_9;Ser9:36_59_9	Ser1:33540893_1_1:33540896_1_1:33540902_0_1:33540917_0_3:33540925_2_3:33540938_5_5:33540950_4_4:33540965_2_2:33540988_1_2;Ser11:33540893_0_8:33540896_0_8:33540902_1_9:33540917_0_13:33540925_4_11:33540938_12_12:33540950_11_11:33540965_8_8:33540988_6_10;Ser14:33540893_1_1:33540896_1_1:33540902_2_2:33540917_2_4:33540925_4_4:33540938_4_4:33540950_4_4:33540965_2_2:33540988_2_2;Ser16:33540893_4_4:33540…
chr16	33566515	33566864	350	5	Ser1;Ser12;Ser19;Ser6;Ser9	Ser1:7_11_6;Ser12:10_10_6;Ser19:9_17_9;Ser6:14_16_6;Ser9:29_29_9	Ser1:33566613_0_2:33566615_2_2:33566659_1_2:33566665_2_2:33566670_1_2:33566697_1_1;Ser12:33566613_1_1:33566615_1_1:33566659_2_2:33566665_2_2:33566670_2_2:33566697_2_2;Ser19:33566613_2_2:33566615_2_2:33566659_1_2:33566665_1_2:33566670_0_2:33566697_0_1:33566764_1_2:33566809_1_2:33566816_1_2;Ser6:33566613_1_1:33566615_1_1:33566659_3_4:33566665_4_4:33566670_3_4:33566697_2_2;Ser9:33566613_2_2:33566615…
chr16	34262841	34263432	592	5	Ser1;Ser13;Ser16;Ser7;Ser9	Ser1:24_33_12;Ser13:19_26_13;Ser16:5_13_8;Ser7:19_26_9;Ser9:43_56_19	Ser1:34262872_0_1:34262941_4_4:34262971_0_6:34262973_6_6:34262987_6_6:34263025_3_3:34263045_1_1:34263236_1_1:34263253_1_1:34263267_1_1:34263280_0_2:34263332_1_1;Ser13:34262941_2_3:34262971_2_4:34262973_4_4:34262987_3_3:34263025_3_3:34263045_0_2:34263066_1_1:34263076_0_1:34263267_1_1:34263280_1_1:34263332_0_1:34263393_1_1:34263411_1_1;Ser16:34262941_2_2:34262971_0_1:34262973_0_1:34262987_1_1:34263…
chr16	34513800	34514187	388	5	Ser10;Ser13;Ser16;Ser20;Ser8	Ser10:15_18_6;Ser13:15_21_10;Ser16:10_11_11;Ser20:13_13_11;Ser8:50_50_11	Ser10:34514032_2_2:34514048_0_3:34514053_3_3:34514070_4_4:34514087_4_4:34514167_2_2;Ser13:34513900_0_2:34513916_2_2:34513928_2_2:34513937_2_2:34514032_1_1:34514048_2_2:34514053_0_2:34514070_1_2:34514087_2_3:34514167_3_3;Ser16:34513900_0_1:34513916_1_1:34513928_1_1:34513937_1_1:34513970_1_1:34513975_1_1:34514032_1_1:34514048_1_1:34514053_1_1:34514070_1_1:34514087_1_1;Ser20:34513900_2_2:34513916_2_…
chr16	35156838	35157274	437	10	Ser10;Ser11;Ser12;Ser13;Ser14;Ser18;Ser4;Ser6;Ser8;Ser9	Ser10:33_48_21;Ser11:6_48_16;Ser12:10_12_12;Ser13:38_49_20;Ser14:1_16_13;Ser18:7_12_11;Ser4:7_52_17;Ser6:13_22_14;Ser8:25_32_12;Ser9:28_57_21	Ser10:35156842_3_3:35156881_3_3:35156883_0_3:35156886_0_3:35156888_0_3:35156895_0_2:35156917_1_1:35156938_3_3:35156956_2_2:35156969_0_2:35156976_2_2:35157012_2_2:35157034_1_1:35157068_2_2:35157073_2_2:35157079_2_2:35157097_1_3:35157137_2_2:35157150_2_2:35157160_2_2:35157174_3_3;Ser11:35156895_0_1:35156917_0_1:35156938_0_1:35156956_0_1:35156969_0_1:35156976_0_1:35157012_0_1:35157034_0_1:35157068_0…
chr16	35429621	35430048	428	5	Ser1;Ser13;Ser14;Ser7;Ser9	Ser1:21_21_11;Ser13:14_15_10;Ser14:9_32_10;Ser7:17_17_10;Ser9:13_13_9	Ser1:35429623_1_1:35429641_1_1:35429721_4_4:35429749_3_3:35429758_3_3:35429762_3_3:35429783_1_1:35429894_2_2:35429918_1_1:35429920_1_1:35429948_1_1;Ser13:35429623_1_1:35429641_1_1:35429721_2_2:35429749_1_1:35429758_1_1:35429762_1_1:35429783_3_3:35429796_3_3:35429861_0_1:35429894_1_1;Ser14:35429623_1_1:35429641_1_1:35429721_0_4:35429749_0_3:35429758_0_4:35429762_0_3:35429783_0_7:35429796_7_7:35429…
chr16	35464612	35465036	425	5	Ser11;Ser13;Ser17;Ser20;Ser4	Ser11:1_10_7;Ser13:4_27_8;Ser17:10_15_9;Ser20:38_38_11;Ser4:25_25_9	Ser11:35464620_1_1:35464672_0_1:35464835_0_1:35464849_0_2:35464862_0_2:35464872_0_2:35464936_0_1;Ser13:35464712_0_1:35464762_0_6:35464767_1_6:35464789_2_6:35464835_0_2:35464849_1_3:35464862_0_2:35464872_0_1;Ser17:35464620_2_2:35464672_3_3:35464712_2_2:35464762_2_2:35464767_0_1:35464789_0_2:35464835_0_1:35464849_0_1:35464979_1_1;Ser20:35464620_2_2:35464672_3_3:35464712_3_3:35464762_6_6:35464767_6_…
chr16	35502494	35502802	309	5	Ser10;Ser11;Ser4;Ser6;Ser8	Ser10:12_13_8;Ser11:20_22_9;Ser4:11_13_8;Ser6:7_10_7;Ser8:13_13_9	Ser10:35502529_3_3:35502594_1_1:35502641_2_2:35502656_2_2:35502665_2_2:35502673_1_1:35502699_0_1:35502702_1_1;Ser11:35502529_2_2:35502594_2_2:35502641_3_3:35502656_3_3:35502665_3_3:35502673_2_3:35502699_2_2:35502702_2_2:35502756_1_2;Ser4:35502594_1_1:35502641_0_1:35502656_1_2:35502665_2_2:35502673_2_2:35502699_1_1:35502702_1_1:35502756_3_3;Ser6:35502529_1_1:35502594_2_2:35502641_1_1:35502656_1_1:…
chr16	35651427	35651769	343	8	Ser1;Ser12;Ser14;Ser19;Ser2;Ser4;Ser6;Ser9	Ser1:7_13_11;Ser12:22_29_14;Ser14:1_17_9;Ser19:9_15_14;Ser2:0_10_10;Ser4:0_22_11;Ser6:7_13_12;Ser9:13_38_15	Ser1:35651569_0_1:35651584_1_1:35651593_1_1:35651607_0_1:35651609_1_1:35651611_1_1:35651615_1_1:35651622_0_1:35651634_0_1:35651647_0_2:35651669_2_2;Ser12:35651518_1_1:35651527_0_1:35651569_1_1:35651584_3_3:35651593_3_3:35651607_0_3:35651609_2_2:35651611_2_2:35651615_2_2:35651622_0_2:35651634_3_3:35651647_0_1:35651669_3_3:35651735_2_2;Ser14:35651607_0_1:35651609_0_2:35651611_0_2:35651615_1_2:35651…
chr16	35659670	35660827	1158	16	Ser10;Ser11;Ser12;Ser13;Ser14;Ser16;Ser17;Ser18;Ser19;Ser2;Ser20;Ser4;Ser6;Ser7;Ser8;Ser9	Ser10:18_49_27;Ser11:117_445_64;Ser12:5_36_28;Ser13:122_212_72;Ser14:5_45_23;Ser16:23_127_53;Ser17:34_159_74;Ser18:0_48_28;Ser19:24_83_36;Ser2:22_103_61;Ser20:36_67_43;Ser4:52_212_78;Ser6:12_42_35;Ser7:3_12_11;Ser8:27_162_56;Ser9:29_138_44	Ser10:35660153_0_1:35660178_0_2:35660189_0_2:35660197_0_2:35660200_0_2:35660216_1_1:35660229_0_1:35660235_0_1:35660397_0_2:35660409_0_3:35660417_0_3:35660431_0_3:35660456_0_3:35660465_0_4:35660500_1_2:35660505_2_2:35660513_2_2:35660532_1_2:35660555_2_2:35660572_2_2:35660580_1_1:35660593_1_1:35660595_1_1:35660599_1_1:35660621_1_1:35660629_1_1:35660634_1_1;Ser11:35659676_0_5:35659694_0_4:35659707_1…
chr16	36709200	36709836	637	9	Ser11;Ser12;Ser13;Ser14;Ser19;Ser20;Ser3;Ser4;Ser9	Ser11:0_133_17;Ser12:10_10_10;Ser13:2_23_15;Ser14:5_13_11;Ser19:12_13_13;Ser20:14_28_18;Ser3:12_12_10;Ser4:6_25_13;Ser9:4_42_20	Ser11:36709405_0_2:36709437_0_4:36709439_0_4:36709547_0_8:36709552_0_8:36709557_0_7:36709562_0_7:36709565_0_7:36709582_0_8:36709601_0_8:36709607_0_6:36709628_0_11:36709639_0_12:36709679_0_13:36709682_0_14:36709686_0_12:36709736_0_2;Ser12:36709547_1_1:36709552_1_1:36709557_1_1:36709562_1_1:36709565_1_1:36709582_1_1:36709639_1_1:36709679_1_1:36709682_1_1:36709686_1_1;Ser13:36709300_0_1:36709547_0_1…
chr16	36722061	36722717	657	11	Ser1;Ser10;Ser11;Ser12;Ser13;Ser14;Ser17;Ser19;Ser4;Ser6;Ser9	Ser1:25_51_27;Ser10:13_52_20;Ser11:24_63_17;Ser12:17_25_20;Ser13:29_48_25;Ser14:18_153_32;Ser17:3_11_11;Ser19:8_26_20;Ser4:16_52_24;Ser6:6_48_21;Ser9:10_93_21	Ser1:36722161_1_1:36722190_1_1:36722203_1_1:36722207_0_1:36722215_1_1:36722226_1_1:36722236_1_1:36722317_2_2:36722331_3_3:36722370_3_4:36722410_0_4:36722430_0_3:36722440_1_3:36722449_0_2:36722458_0_1:36722468_1_1:36722483_0_3:36722522_0_1:36722548_0_1:36722551_0_1:36722563_0_1:36722566_0_1:36722569_3_3:36722572_0_3:36722606_3_3:36722617_3_3:36722674_0_1;Ser10:36722126_0_3:36722161_0_5:36722190_0_…
chr16	38445657	38446194	538	6	Ser1;Ser10;Ser11;Ser14;Ser19;Ser9	Ser1:3_60_15;Ser10:11_12_10;Ser11:38_64_23;Ser14:20_47_19;Ser19:18_22_15;Ser9:10_21_12	Ser1:38445763_0_1:38445770_0_1:38445779_0_1:38445788_0_1:38445797_0_1:38445809_0_1:38445842_0_5:38445846_0_5:38445866_0_5:38445887_0_8:38445909_0_9:38445911_0_8:38445926_1_6:38445947_2_5:38445953_0_3;Ser10:38445909_0_1:38445911_1_1:38445926_2_2:38445947_2_2:38445983_1_1:38445986_1_1:38446026_1_1:38446034_1_1:38446041_1_1:38446049_1_1;Ser11:38445666_0_1:38445722_2_2:38445743_2_2:38445757_0_1:38445…
chr16	38448272	38448717	446	6	Ser1;Ser13;Ser14;Ser16;Ser20;Ser4	Ser1:0_20_10;Ser13:16_17_9;Ser14:4_15_9;Ser16:12_16_9;Ser20:11_12_8;Ser4:4_21_12	Ser1:38448372_0_1:38448375_0_1:38448397_0_2:38448413_0_3:38448471_0_3:38448532_0_2:38448537_0_2:38448554_0_3:38448565_0_2:38448617_0_1;Ser13:38448397_2_2:38448413_3_3:38448471_3_4:38448532_2_2:38448537_2_2:38448554_1_1:38448565_1_1:38448617_1_1:38448655_1_1;Ser14:38448359_0_1:38448372_0_2:38448375_0_2:38448397_0_2:38448413_0_1:38448471_2_4:38448532_0_1:38448617_1_1:38448655_1_1;Ser16:38448372_1_1…
chr16	38673535	38673953	419	7	Ser10;Ser13;Ser14;Ser16;Ser4;Ser6;Ser8	Ser10:23_24_10;Ser13:24_29_14;Ser14:12_37_15;Ser16:29_59_14;Ser4:7_11_6;Ser6:27_58_12;Ser8:12_13_11	Ser10:38673647_1_1:38673686_1_1:38673700_1_1:38673713_2_2:38673717_2_2:38673769_3_3:38673787_4_4:38673835_3_3:38673853_3_4:38673905_3_3;Ser13:38673562_0_1:38673596_1_1:38673604_0_1:38673622_1_1:38673635_1_1:38673647_1_1:38673686_0_2:38673700_3_3:38673713_3_3:38673717_3_3:38673769_4_5:38673787_3_3:38673835_2_2:38673853_2_2;Ser14:38673562_0_1:38673596_1_1:38673604_0_1:38673622_0_1:38673635_2_2:3867…
chr16	38976180	38976640	461	6	Ser10;Ser13;Ser14;Ser3;Ser4;Ser8	Ser10:20_23_12;Ser13:27_31_11;Ser14:10_36_12;Ser3:8_10_7;Ser4:42_82_13;Ser8:17_17_11	Ser10:38976245_1_1:38976254_0_1:38976264_0_2:38976280_3_3:38976289_3_3:38976297_3_3:38976336_3_3:38976444_2_2:38976455_1_1:38976487_1_1:38976540_1_1:38976603_2_2;Ser13:38976201_5_5:38976245_4_5:38976254_4_5:38976264_3_4:38976280_3_3:38976289_3_3:38976297_2_2:38976336_0_1:38976444_1_1:38976455_1_1:38976487_1_1;Ser14:38976201_2_2:38976245_1_6:38976254_0_5:38976264_0_5:38976280_0_5:38976289_4_4:3897…
chr16	43618298	43618868	571	5	Ser10;Ser13;Ser14;Ser6;Ser8	Ser10:26_26_12;Ser13:19_21_21;Ser14:5_15_15;Ser6:10_21_13;Ser8:32_32_13	Ser10:43618312_3_3:43618355_4_4:43618398_3_3:43618405_3_3:43618408_3_3:43618416_2_2:43618442_1_1:43618468_2_2:43618478_2_2:43618487_1_1:43618489_1_1:43618553_1_1;Ser13:43618355_1_1:43618398_1_1:43618405_1_1:43618408_1_1:43618468_1_1:43618478_1_1:43618487_1_1:43618489_0_1:43618553_1_1:43618558_0_1:43618582_1_1:43618593_1_1:43618602_1_1:43618616_1_1:43618618_1_1:43618620_1_1:43618626_1_1:43618699_1…
chr16	44331981	44332769	789	9	Ser1;Ser10;Ser11;Ser12;Ser14;Ser17;Ser20;Ser6;Ser8	Ser1:1_42_19;Ser10:0_66_36;Ser11:19_51_14;Ser12:8_43_29;Ser14:2_136_48;Ser17:1_14_12;Ser20:10_27_12;Ser6:5_232_47;Ser8:15_101_39	Ser1:44331981_0_3:44331985_0_3:44331996_0_3:44332004_0_3:44332033_0_3:44332044_0_3:44332052_0_3:44332054_0_3:44332081_0_3:44332090_0_3:44332101_0_3:44332111_0_2:44332116_1_1:44332627_0_1:44332669_0_1:44332672_0_1:44332678_0_1:44332680_0_1:44332693_0_1;Ser10:44332081_0_1:44332090_0_1:44332101_0_1:44332111_0_1:44332116_0_1:44332225_0_1:44332251_0_2:44332253_0_2:44332259_0_2:44332287_0_1:44332299_0_…
chr16	48431152	48431544	393	6	Ser11;Ser14;Ser17;Ser20;Ser4;Ser9	Ser11:20_137_17;Ser14:8_25_17;Ser17:0_13_13;Ser20:18_18_9;Ser4:2_17_13;Ser9:0_19_14	Ser11:48431191_0_9:48431210_7_11:48431216_0_11:48431252_7_15:48431256_0_14:48431258_0_14:48431264_0_13:48431270_0_12:48431276_0_10:48431293_3_8:48431307_1_6:48431321_1_5:48431394_0_2:48431396_0_2:48431402_0_3:48431426_0_1:48431444_1_1;Ser14:48431191_0_2:48431210_2_2:48431216_0_2:48431252_0_2:48431256_3_3:48431258_0_2:48431264_0_2:48431270_1_1:48431276_1_1:48431293_0_1:48431307_1_1:48431321_0_1:48…
chr16	57303691	57304173	483	7	Ser10;Ser13;Ser17;Ser19;Ser4;Ser8;Ser9	Ser10:27_31_11;Ser13:15_29_18;Ser17:7_17_10;Ser19:43_51_13;Ser4:30_76_20;Ser8:10_10_5;Ser9:5_21_10	Ser10:57303913_1_1:57303925_2_2:57303967_0_4:57303979_4_4:57304020_2_2:57304022_2_2:57304027_3_3:57304034_3_3:57304068_3_3:57304073_4_4:57304161_3_3;Ser13:57303730_1_1:57303789_0_1:57303791_1_1:57303795_0_1:57303805_1_1:57303811_1_1:57303874_0_1:57303876_1_1:57303913_0_1:57303925_0_1:57303967_0_1:57303979_2_3:57304020_2_3:57304022_1_3:57304027_3_3:57304034_2_2:57304068_0_2:57304073_0_2;Ser17:5730…
chr16	57362956	57363362	407	6	Ser10;Ser13;Ser14;Ser17;Ser4;Ser8	Ser10:14_32_13;Ser13:19_31_9;Ser14:0_10_8;Ser17:8_18_12;Ser4:4_36_13;Ser8:21_29_13	Ser10:57363056_2_2:57363060_0_2:57363107_0_4:57363120_0_4:57363138_0_3:57363144_0_1:57363147_1_1:57363165_2_2:57363197_0_2:57363230_3_3:57363256_3_3:57363262_3_3:57363352_0_2;Ser13:57363107_2_5:57363120_2_5:57363138_5_5:57363144_3_5:57363147_4_4:57363165_2_2:57363256_0_2:57363262_0_2:57363352_1_1;Ser14:57363056_0_1:57363060_0_1:57363107_0_2:57363120_0_2:57363138_0_1:57363144_0_1:57363147_0_1:5736…
chr16	85079694	85080500	807	8	Ser1;Ser10;Ser13;Ser14;Ser18;Ser6;Ser7;Ser8	Ser1:11_34_13;Ser10:98_190_30;Ser13:9_14_14;Ser14:7_59_26;Ser18:0_10_5;Ser6:12_85_25;Ser7:1_28_19;Ser8:11_29_26	Ser1:85079905_0_4:85079916_4_4:85079922_0_4:85079931_0_4:85079938_3_4:85079963_0_4:85079973_0_3:85079979_1_2:85080003_0_1:85080024_0_1:85080462_1_1:85080480_1_1:85080491_1_1;Ser10:85079794_5_5:85079832_0_9:85079841_8_8:85079850_7_7:85079863_0_9:85079905_12_13:85079916_13_13:85079922_12_12:85079931_12_12:85079938_0_14:85079963_12_12:85079973_0_14:85079979_13_13:85080003_0_11:85080024_0_9:85080075_…
chr16	85899160	85899660	501	6	Ser12;Ser14;Ser17;Ser20;Ser6;Ser8	Ser12:41_55_23;Ser14:9_13_11;Ser17:5_49_24;Ser20:6_36_16;Ser6:16_67_19;Ser8:10_22_9	Ser12:85899168_0_1:85899190_1_1:85899202_1_1:85899260_0_3:85899266_3_3:85899290_6_6:85899302_5_5:85899326_4_4:85899333_4_4:85899376_6_6:85899414_5_5:85899437_0_4:85899468_2_2:85899486_1_1:85899489_0_1:85899495_1_1:85899518_0_1:85899520_0_1:85899533_1_1:85899560_0_1:85899569_0_1:85899576_1_1:85899599_0_1;Ser14:85899168_1_1:85899190_1_1:85899202_2_2:85899260_1_1:85899266_1_1:85899290_0_2:85899302_1…
chr16	85901604	85901976	373	5	Ser1;Ser11;Ser13;Ser16;Ser8	Ser1:16_17_13;Ser11:0_22_7;Ser13:33_39_13;Ser16:5_10_7;Ser8:16_21_13	Ser1:85901608_1_1:85901657_1_1:85901663_1_1:85901704_1_1:85901725_0_1:85901750_1_1:85901780_1_1:85901793_1_1:85901795_2_2:85901817_2_2:85901835_2_2:85901841_2_2:85901876_1_1;Ser11:85901704_0_2:85901725_0_4:85901750_0_5:85901780_0_4:85901793_0_3:85901795_0_3:85901817_0_1;Ser13:85901608_3_3:85901657_4_4:85901663_4_4:85901704_1_3:85901725_3_3:85901750_4_4:85901780_3_3:85901793_1_3:85901795_3_3:85901…
chr16	87715310	87715736	427	6	Ser1;Ser11;Ser14;Ser4;Ser6;Ser8	Ser1:19_19_15;Ser11:1_19_9;Ser14:9_13_9;Ser4:60_82_16;Ser6:49_66_13;Ser8:13_13_7	Ser1:87715410_1_1:87715423_1_1:87715447_1_1:87715472_1_1:87715520_2_2:87715526_2_2:87715535_2_2:87715539_2_2:87715551_1_1:87715572_1_1:87715579_1_1:87715594_1_1:87715606_1_1:87715708_1_1:87715725_1_1;Ser11:87715410_0_1:87715423_0_1:87715447_0_3:87715472_0_2:87715520_0_3:87715526_1_3:87715535_0_2:87715539_0_2:87715551_0_2;Ser14:87715520_1_1:87715526_2_2:87715535_2_2:87715539_0_2:87715551_2_2:87715…
chr16	89817985	89818599	615	9	Ser1;Ser11;Ser13;Ser14;Ser16;Ser19;Ser20;Ser4;Ser6	Ser1:8_12_6;Ser11:3_30_18;Ser13:9_33_19;Ser14:3_34_18;Ser16:8_22_17;Ser19:7_15_14;Ser20:13_51_26;Ser4:1_12_12;Ser6:13_25_21	Ser1:89818085_2_2:89818089_2_2:89818091_2_2:89818093_0_2:89818095_0_2:89818111_2_2;Ser11:89817999_0_1:89818005_1_1:89818019_0_1:89818036_0_1:89818085_0_2:89818089_0_2:89818091_0_2:89818093_0_2:89818095_0_2:89818111_0_3:89818144_0_3:89818165_2_2:89818392_0_2:89818406_0_2:89818451_0_1:89818456_0_1:89818491_0_1:89818499_0_1;Ser13:89818085_1_1:89818089_1_2:89818091_1_2:89818093_1_2:89818095_1_2:89818…
chr16	89830081	89830886	806	6	Ser1;Ser10;Ser11;Ser19;Ser20;Ser4	Ser1:30_42_16;Ser10:13_13_11;Ser11:4_32_18;Ser19:21_22_12;Ser20:15_16_14;Ser4:14_24_15	Ser1:89830245_1_1:89830255_1_1:89830322_4_4:89830328_3_3:89830344_3_3:89830461_1_1:89830478_1_1:89830497_1_1:89830527_1_1:89830548_1_3:89830556_0_3:89830564_0_4:89830614_4_5:89830619_4_5:89830670_4_5:89830720_1_1;Ser10:89830418_1_1:89830461_1_1:89830478_1_1:89830497_1_1:89830527_1_1:89830548_1_1:89830556_1_1:89830564_1_1:89830759_1_1:89830781_2_2:89830786_2_2;Ser11:89830322_0_1:89830328_1_1:89830…
chr16	89867166	89867829	664	9	Ser12;Ser13;Ser14;Ser16;Ser20;Ser4;Ser7;Ser8;Ser9	Ser12:25_28_12;Ser13:15_16_9;Ser14:0_19_15;Ser16:6_15_15;Ser20:16_20_14;Ser4:0_11_7;Ser7:4_13_5;Ser8:12_14_9;Ser9:15_38_23	Ser12:89867542_1_1:89867548_1_1:89867587_2_2:89867596_2_2:89867624_0_3:89867637_2_2:89867642_2_2:89867668_3_3:89867671_3_3:89867680_3_3:89867698_3_3:89867729_3_3;Ser13:89867249_2_2:89867266_2_2:89867312_0_1:89867318_1_1:89867668_2_2:89867671_2_2:89867680_2_2:89867698_2_2:89867729_2_2;Ser14:89867312_0_2:89867318_0_2:89867324_0_2:89867353_0_2:89867463_0_1:89867480_0_1:89867489_0_1:89867499_0_1:8986…
chr16	89884672	89884968	297	6	Ser1;Ser12;Ser13;Ser14;Ser20;Ser6	Ser1:11_18_10;Ser12:29_33_15;Ser13:17_30_13;Ser14:0_21_14;Ser20:14_53_15;Ser6:6_11_8	Ser1:89884721_1_1:89884772_0_2:89884785_0_2:89884799_2_2:89884805_2_2:89884820_0_1:89884923_0_2:89884936_2_2:89884950_2_2:89884952_2_2;Ser12:89884713_1_1:89884721_2_2:89884772_3_3:89884785_3_3:89884799_2_2:89884805_2_2:89884820_3_3:89884829_3_3:89884846_3_3:89884861_0_2:89884868_2_2:89884923_1_1:89884936_2_2:89884950_2_2:89884952_0_2;Ser13:89884772_0_1:89884785_1_1:89884799_1_1:89884805_2_2:89884…
chr16	89884980	89885463	484	5	Ser1;Ser12;Ser13;Ser14;Ser20	Ser1:19_46_17;Ser12:9_15_9;Ser13:25_55_21;Ser14:2_38_18;Ser20:3_12_9	Ser1:89884984_0_2:89885001_0_1:89885015_0_1:89885080_1_1:89885093_1_1:89885165_0_3:89885169_0_3:89885200_0_6:89885222_0_5:89885226_5_5:89885228_0_5:89885230_5_5:89885254_4_4:89885306_1_1:89885318_1_1:89885323_1_1:89885363_0_1;Ser12:89884984_0_3:89885001_3_3:89885015_2_2:89885060_0_1:89885065_1_1:89885080_1_1:89885093_1_1:89885101_1_1:89885110_0_2;Ser13:89884984_0_3:89885001_1_1:89885060_2_2:89885…
chr16	89897833	89898658	826	11	Ser1;Ser10;Ser11;Ser12;Ser13;Ser14;Ser20;Ser3;Ser4;Ser8;Ser9	Ser1:7_29_21;Ser10:32_35_18;Ser11:5_23_10;Ser12:6_20_15;Ser13:31_45_24;Ser14:12_33_23;Ser20:10_39_18;Ser3:5_10_10;Ser4:3_12_12;Ser8:23_27_16;Ser9:0_34_18	Ser1:89898148_0_2:89898153_0_2:89898162_0_2:89898170_0_2:89898219_1_1:89898246_0_1:89898255_0_1:89898267_1_2:89898290_1_2:89898312_0_2:89898318_0_2:89898327_0_1:89898385_1_1:89898398_0_1:89898427_1_1:89898435_0_1:89898449_0_1:89898458_0_1:89898476_1_1:89898485_0_1:89898500_1_1;Ser10:89897885_2_2:89897906_2_2:89897914_3_3:89897933_0_3:89897943_3_3:89897959_1_1:89897961_1_1:89897979_1_1:89898148_2_…
chr16	90011404	90012000	597	7	Ser1;Ser11;Ser14;Ser16;Ser17;Ser19;Ser9	Ser1:9_12_7;Ser11:4_10_10;Ser14:15_37_26;Ser16:7_24_15;Ser17:5_26_14;Ser19:40_40_21;Ser9:4_34_25	Ser1:90011828_2_2:90011837_2_2:90011842_2_2:90011849_2_2:90011900_0_1:90011973_1_2:90011998_0_1;Ser11:90011712_1_1:90011724_1_1:90011734_1_1:90011759_0_1:90011828_0_1:90011837_0_1:90011842_1_1:90011849_0_1:90011973_0_1:90011998_0_1;Ser14:90011426_1_1:90011445_1_1:90011466_0_1:90011491_1_1:90011504_1_1:90011522_1_2:90011527_1_2:90011548_0_2:90011559_0_2:90011564_0_2:90011583_1_1:90011587_1_1:90011…
chr16	90137163	90137798	636	10	Ser1;Ser12;Ser13;Ser16;Ser17;Ser19;Ser2;Ser20;Ser8;Ser9	Ser1:15_69_15;Ser12:33_35_19;Ser13:39_53_28;Ser16:29_48_17;Ser17:5_20_18;Ser19:84_97_21;Ser2:11_18_13;Ser20:32_32_17;Ser8:63_72_28;Ser9:9_33_13	Ser1:90137414_0_4:90137434_1_6:90137444_8_8:90137463_0_7:90137491_0_6:90137494_0_6:90137499_0_5:90137512_0_5:90137540_0_1:90137571_1_1:90137575_0_1:90137611_0_3:90137646_0_6:90137690_5_5:90137698_0_5;Ser12:90137239_1_1:90137243_1_1:90137247_1_1:90137259_1_1:90137263_1_1:90137267_1_1:90137279_1_1:90137323_2_2:90137359_0_2:90137370_3_3:90137414_4_4:90137434_4_4:90137444_4_4:90137463_2_2:90137491_2_…
chr16	90301841	90302250	410	9	Ser12;Ser13;Ser14;Ser16;Ser19;Ser4;Ser6;Ser8;Ser9	Ser12:14_14_10;Ser13:29_34_13;Ser14:10_16_11;Ser16:3_10_6;Ser19:17_19_9;Ser4:1_16_10;Ser6:0_11_10;Ser8:44_48_12;Ser9:15_31_11	Ser12:90301975_1_1:90302005_2_2:90302020_2_2:90302029_3_3:90302065_1_1:90302085_1_1:90302093_1_1:90302105_1_1:90302142_1_1:90302150_1_1;Ser13:90301857_1_1:90301890_1_2:90301941_7_8:90301975_6_6:90302005_5_5:90302020_3_3:90302029_1_1:90302065_1_2:90302085_1_1:90302093_1_1:90302105_2_2:90302142_0_1:90302150_0_1;Ser14:90301857_0_1:90301890_0_2:90301941_2_2:90301975_3_3:90302005_1_1:90302020_1_1:9030…
chr16	90520329	90520826	498	6	Ser1;Ser10;Ser13;Ser14;Ser17;Ser19	Ser1:3_16_10;Ser10:11_12_10;Ser13:14_21_13;Ser14:2_18_12;Ser17:0_18_17;Ser19:16_19_19	Ser1:90520569_0_2:90520573_0_2:90520589_0_2:90520593_0_2:90520609_0_2:90520613_2_2:90520635_1_1:90520661_0_1:90520715_0_1:90520726_0_1;Ser10:90520372_1_1:90520569_1_1:90520573_1_1:90520589_2_2:90520593_2_2:90520609_1_1:90520613_0_1:90520635_1_1:90520659_1_1:90520661_1_1;Ser13:90520372_1_1:90520394_1_1:90520569_1_2:90520573_2_2:90520589_1_2:90520593_1_2:90520609_1_2:90520613_2_2:90520635_0_1:90520…
chr16	90831573	90832061	489	8	Ser1;Ser11;Ser13;Ser14;Ser19;Ser4;Ser6;Ser9	Ser1:16_27_12;Ser11:27_37_15;Ser13:19_31_16;Ser14:3_20_9;Ser19:25_26_13;Ser4:24_51_17;Ser6:13_30_11;Ser9:52_66_17	Ser1:90831617_0_2:90831628_3_3:90831673_4_4:90831676_0_4:90831679_4_4:90831811_1_1:90831832_0_1:90831843_2_2:90831873_0_2:90831884_2_2:90831934_0_1:90831961_0_1;Ser11:90831617_1_1:90831628_0_1:90831673_6_6:90831676_6_6:90831679_0_6:90831727_5_5:90831746_2_2:90831765_1_1:90831784_0_1:90831803_1_1:90831811_1_1:90831832_2_2:90831843_2_2:90831873_0_1:90831884_0_1;Ser13:90831617_2_2:90831628_2_2:90831…
chr16	90904108	90904565	458	7	Ser11;Ser12;Ser14;Ser17;Ser20;Ser3;Ser9	Ser11:11_74_14;Ser12:22_32_13;Ser14:10_16_11;Ser17:15_18_9;Ser20:15_15_7;Ser3:8_11_10;Ser9:20_27_14	Ser11:90904208_0_3:90904249_0_4:90904257_0_4:90904270_4_4:90904299_0_3:90904305_0_4:90904315_0_5:90904372_0_9:90904375_0_9:90904383_0_10:90904397_0_9:90904462_3_3:90904465_0_3:90904536_4_4;Ser12:90904208_3_3:90904249_0_4:90904257_3_3:90904270_1_2:90904299_0_1:90904305_1_1:90904315_1_2:90904372_3_3:90904375_3_3:90904383_3_3:90904397_0_3:90904462_2_2:90904465_2_2;Ser14:90904197_0_1:90904208_1_1:909…
chr16	91232526	91233072	547	6	Ser1;Ser11;Ser13;Ser17;Ser6;Ser7	Ser1:7_13_13;Ser11:5_13_12;Ser13:10_23_16;Ser17:26_42_18;Ser6:7_11_10;Ser7:12_22_14	Ser1:91232542_1_1:91232570_0_1:91232673_0_1:91232675_0_1:91232677_0_1:91232679_1_1:91232718_0_1:91232803_1_1:91232810_1_1:91232825_1_1:91232881_0_1:91233031_1_1:91233045_1_1;Ser11:91232542_0_1:91232673_0_1:91232675_1_1:91232677_1_1:91232679_1_1:91232718_0_2:91232784_1_1:91232794_1_1:91232881_0_1:91232931_0_1:91232933_0_1:91232972_0_1;Ser13:91232542_2_2:91232570_0_2:91232626_1_1:91232673_1_1:91232…
chr16	91514384	91514950	567	5	Ser11;Ser17;Ser20;Ser8;Ser9	Ser11:27_78_22;Ser17:3_16_12;Ser20:7_10_8;Ser8:31_59_14;Ser9:8_32_20	Ser11:91514393_0_4:91514409_0_2:91514469_3_3:91514484_0_3:91514486_0_3:91514505_0_4:91514510_0_4:91514513_0_4:91514556_0_3:91514640_0_1:91514659_0_2:91514669_1_3:91514679_0_4:91514744_1_6:91514771_0_6:91514781_3_4:91514788_4_4:91514792_4_4:91514794_1_4:91514804_4_4:91514850_3_3:91514928_3_3;Ser17:91514469_0_1:91514484_0_1:91514486_0_1:91514505_0_1:91514510_0_2:91514513_0_2:91514556_2_2:91514589_0…
chr16	91561524	91561923	400	5	Ser10;Ser13;Ser20;Ser8;Ser9	Ser10:26_35_15;Ser13:16_19_14;Ser20:9_11_8;Ser8:5_12_12;Ser9:2_37_18	Ser10:91561653_0_1:91561666_1_1:91561678_1_1:91561686_2_2:91561690_2_2:91561724_1_2:91561749_4_4:91561761_4_4:91561771_4_4:91561785_3_3:91561793_3_3:91561795_0_3:91561804_0_3:91561815_1_1:91561823_0_1;Ser13:91561653_1_1:91561666_2_2:91561678_2_2:91561686_2_2:91561690_1_2:91561724_2_2:91561749_1_1:91561761_0_1:91561771_1_1:91561785_1_1:91561793_1_1:91561795_1_1:91561804_1_1:91561902_0_1;Ser20:9156…
chr16	91592969	91593327	359	5	Ser11;Ser13;Ser14;Ser20;Ser9	Ser11:2_10_9;Ser13:9_11_8;Ser14:19_19_10;Ser20:22_27_11;Ser9:31_31_11	Ser11:91593069_0_1:91593095_0_1:91593109_0_1:91593116_0_1:91593129_0_1:91593145_0_2:91593152_1_1:91593163_1_1:91593227_0_1;Ser13:91592993_1_1:91593069_1_3:91593095_2_2:91593109_1_1:91593116_1_1:91593129_1_1:91593163_1_1:91593227_1_1;Ser14:91592979_2_2:91592993_2_2:91593069_2_2:91593095_2_2:91593109_2_2:91593116_2_2:91593129_3_3:91593145_2_2:91593152_1_1:91593163_1_1;Ser20:91592979_1_1:91592993_1_…
chr16	92311896	92312223	328	6	Ser10;Ser11;Ser12;Ser13;Ser4;Ser9	Ser10:57_57_11;Ser11:4_15_11;Ser12:11_15_8;Ser13:10_10_8;Ser4:3_12_10;Ser9:16_18_11	Ser10:92311996_4_4:92312005_4_4:92312014_5_5:92312019_5_5:92312054_4_4:92312065_5_5:92312073_6_6:92312100_5_5:92312115_6_6:92312123_5_5:92312206_8_8;Ser11:92311939_0_1:92311996_0_1:92312005_0_1:92312014_0_1:92312019_0_1:92312065_0_1:92312073_0_1:92312100_0_2:92312115_0_2:92312123_2_2:92312206_2_2;Ser12:92311922_2_2:92311996_1_1:92312005_2_2:92312014_0_2:92312019_2_2:92312054_2_2:92312065_0_2:9231…
chr16	92468001	92468623	623	5	Ser10;Ser13;Ser14;Ser19;Ser20	Ser10:31_31_17;Ser13:17_21_18;Ser14:1_11_9;Ser19:9_11_10;Ser20:18_20_13	Ser10:92468121_2_2:92468129_2_2:92468166_3_3:92468176_3_3:92468185_3_3:92468210_1_1:92468234_1_1:92468321_1_1:92468338_2_2:92468341_2_2:92468390_2_2:92468406_1_1:92468470_2_2:92468479_2_2:92468488_2_2:92468521_1_1:92468523_1_1;Ser13:92468101_1_1:92468114_1_1:92468121_1_1:92468129_1_1:92468166_2_2:92468176_1_1:92468185_1_1:92468210_0_1:92468222_2_2:92468234_2_2:92468321_1_1:92468338_1_1:92468341_1…
chr16	92499184	92499699	516	6	Ser1;Ser11;Ser12;Ser13;Ser19;Ser4	Ser1:28_58_21;Ser11:0_24_14;Ser12:11_29_11;Ser13:25_30_11;Ser19:10_17_12;Ser4:7_14_12	Ser1:92499203_0_1:92499209_0_1:92499224_1_2:92499232_0_2:92499284_0_3:92499298_3_3:92499311_2_2:92499329_0_1:92499356_1_1:92499359_2_2:92499392_0_3:92499398_0_4:92499449_1_5:92499474_3_5:92499482_4_5:92499486_4_4:92499523_3_3:92499536_0_3:92499551_1_3:92499568_1_3:92499599_2_2;Ser11:92499329_0_1:92499356_0_1:92499359_0_1:92499392_0_2:92499398_0_2:92499449_0_3:92499474_0_2:92499482_0_2:92499486_0_…
chr16	92644449	92645003	555	10	Ser11;Ser12;Ser13;Ser14;Ser16;Ser17;Ser2;Ser20;Ser6;Ser9	Ser11:4_20_10;Ser12:9_13_7;Ser13:18_27_11;Ser14:20_35_12;Ser16:11_36_10;Ser17:7_13_6;Ser2:18_25_10;Ser20:16_16_8;Ser6:5_14_7;Ser9:34_37_11	Ser11:92644549_0_1:92644602_0_1:92644619_0_1:92644631_0_1:92644653_2_3:92644674_0_4:92644687_0_4:92644753_0_1:92644826_2_2:92644834_0_2;Ser12:92644619_2_2:92644631_2_2:92644653_2_2:92644674_0_2:92644687_0_2:92644879_1_1:92644961_2_2;Ser13:92644619_2_2:92644631_2_2:92644653_2_2:92644674_2_2:92644687_3_3:92644753_3_4:92644826_2_4:92644834_1_3:92644879_0_2:92644903_0_2:92644961_1_1;Ser14:92644549_0_…
chr16	93586140	93586612	473	8	Ser1;Ser10;Ser11;Ser12;Ser14;Ser19;Ser7;Ser9	Ser1:5_19_13;Ser10:31_31_16;Ser11:109_158_17;Ser12:12_15_11;Ser14:19_30_12;Ser19:17_19_9;Ser7:5_23_7;Ser9:46_109_16	Ser1:93586272_1_1:93586290_0_1:93586308_0_1:93586351_0_1:93586353_0_1:93586361_0_1:93586367_0_1:93586438_0_2:93586454_2_2:93586460_2_2:93586463_0_2:93586512_0_3:93586581_0_1;Ser10:93586205_1_1:93586216_2_2:93586240_2_2:93586244_3_3:93586272_3_3:93586290_3_3:93586308_2_2:93586351_1_1:93586353_1_1:93586361_2_2:93586367_1_1:93586438_1_1:93586454_1_1:93586460_2_2:93586463_2_2:93586512_4_4;Ser11:93586…
chr16	93590543	93591339	797	12	Ser10;Ser11;Ser12;Ser13;Ser14;Ser16;Ser17;Ser19;Ser2;Ser4;Ser8;Ser9	Ser10:26_26_16;Ser11:2_42_16;Ser12:8_12_12;Ser13:27_28_14;Ser14:26_66_24;Ser16:17_49_23;Ser17:3_21_10;Ser19:25_44_21;Ser2:6_16_16;Ser4:1_17_10;Ser8:26_27_14;Ser9:2_11_9	Ser10:93590643_1_1:93590690_1_1:93590727_1_1:93590746_1_1:93590754_1_1:93590842_1_1:93590863_1_1:93590991_1_1:93591016_2_2:93591029_3_3:93591083_2_2:93591106_3_3:93591123_2_2:93591129_2_2:93591165_2_2:93591180_2_2;Ser11:93590842_2_2:93590863_0_2:93590910_0_3:93590919_0_3:93590925_0_3:93590931_0_3:93590939_0_3:93590991_0_3:93591016_0_2:93591029_0_2:93591083_0_3:93591106_0_3:93591123_0_3:93591129_0…
chr16	93760299	93760746	448	7	Ser1;Ser12;Ser13;Ser14;Ser16;Ser17;Ser18	Ser1:13_17_10;Ser12:25_28_10;Ser13:9_18_8;Ser14:9_11_7;Ser16:15_15_12;Ser17:16_20_8;Ser18:9_12_10	Ser1:93760443_1_1:93760474_2_2:93760482_0_3:93760511_3_3:93760519_2_2:93760543_2_2:93760550_0_1:93760559_1_1:93760618_1_1:93760646_1_1;Ser12:93760443_2_2:93760474_2_2:93760482_3_3:93760511_3_3:93760519_3_3:93760543_3_3:93760550_3_3:93760559_0_3:93760618_3_3:93760646_3_3;Ser13:93760399_2_3:93760443_3_5:93760474_1_3:93760482_1_3:93760511_0_1:93760519_0_1:93760618_1_1:93760646_1_1;Ser14:93760360_1_1…
chr16	93770252	93771000	749	11	Ser1;Ser12;Ser13;Ser17;Ser18;Ser19;Ser2;Ser20;Ser6;Ser8;Ser9	Ser1:30_34_12;Ser12:43_49_20;Ser13:27_49_28;Ser17:53_76_25;Ser18:2_13_8;Ser19:12_12_7;Ser2:22_38_26;Ser20:41_42_22;Ser6:12_27_16;Ser8:17_18_12;Ser9:59_85_26	Ser1:93770495_1_1:93770502_1_1:93770504_1_1:93770527_3_3:93770532_3_3:93770544_4_4:93770547_0_4:93770551_4_4:93770556_4_4:93770568_4_4:93770570_4_4:93770628_1_1;Ser12:93770296_4_4:93770350_1_1:93770352_1_1:93770355_0_1:93770370_1_1:93770556_0_1:93770568_1_1:93770570_1_1:93770628_4_4:93770646_4_4:93770676_4_4:93770714_5_5:93770726_5_5:93770737_4_4:93770775_0_4:93770790_2_2:93770868_1_1:93770880_1_…
chr16	93799764	93800342	579	6	Ser1;Ser14;Ser6;Ser7;Ser8;Ser9	Ser1:12_31_16;Ser14:16_44_16;Ser6:4_21_15;Ser7:8_10_9;Ser8:20_21_13;Ser9:7_19_10	Ser1:93799937_1_2:93799942_1_2:93799945_1_2:93799976_0_2:93799990_0_2:93800006_2_2:93800025_2_2:93800103_1_2:93800123_1_2:93800128_0_2:93800131_1_2:93800174_1_1:93800178_0_1:93800215_0_2:93800235_0_2:93800242_1_3;Ser14:93799937_1_1:93799942_1_1:93799945_1_1:93799976_2_2:93799990_3_3:93800006_3_3:93800025_2_2:93800103_0_3:93800123_0_3:93800128_0_3:93800131_0_3:93800174_1_3:93800178_0_2:93800215_1_…
chr16	93919451	93920079	629	9	Ser1;Ser14;Ser16;Ser17;Ser19;Ser2;Ser20;Ser3;Ser8	Ser1:20_33_14;Ser14:17_81_22;Ser16:3_26_17;Ser17:4_30_17;Ser19:19_31_25;Ser2:3_13_10;Ser20:12_17_11;Ser3:6_14_9;Ser8:81_96_20	Ser1:93919640_1_1:93919665_2_2:93919671_2_2:93919684_3_3:93919711_0_3:93919715_0_3:93919719_3_3:93919733_3_3:93919741_0_3:93919754_0_4:93919827_3_3:93919858_1_1:93919865_1_1:93919894_1_1;Ser14:93919507_0_1:93919530_1_1:93919537_1_1:93919551_0_1:93919572_0_1:93919635_0_3:93919640_0_4:93919665_0_5:93919671_1_6:93919684_0_7:93919711_0_9:93919715_0_8:93919719_0_8:93919733_3_6:93919741_6_6:93919754_3_…
chr16	94093189	94093559	371	5	Ser1;Ser10;Ser11;Ser13;Ser4	Ser1:9_12_7;Ser10:2_10_5;Ser11:0_11_7;Ser13:10_11_9;Ser4:11_25_7	Ser1:94093284_2_2:94093289_1_2:94093304_0_2:94093315_2_2:94093323_2_2:94093363_1_1:94093403_1_1;Ser10:94093284_2_2:94093289_0_2:94093304_0_2:94093315_0_2:94093323_0_2;Ser11:94093284_0_2:94093289_0_2:94093304_0_2:94093315_0_2:94093323_0_1:94093432_0_1:94093459_0_1;Ser13:94093284_1_1:94093289_1_1:94093304_1_1:94093315_2_2:94093323_1_1:94093363_1_2:94093403_1_1:94093414_1_1:94093432_1_1;Ser4:9409331…
chr16	94148259	94148866	608	8	Ser10;Ser11;Ser14;Ser16;Ser17;Ser20;Ser6;Ser9	Ser10:27_28_12;Ser11:0_40_12;Ser14:0_19_14;Ser16:11_50_14;Ser17:2_14_9;Ser20:11_25_14;Ser6:0_16_7;Ser9:10_45_15	Ser10:94148259_1_1:94148483_0_1:94148586_1_1:94148627_2_2:94148664_3_3:94148680_2_2:94148698_4_4:94148707_4_4:94148729_3_3:94148761_3_3:94148766_3_3:94148844_1_1;Ser11:94148414_0_2:94148419_0_2:94148422_0_2:94148430_0_2:94148483_0_1:94148540_0_5:94148562_0_6:94148565_0_6:94148586_0_6:94148627_0_2:94148766_0_2:94148844_0_4;Ser14:94148259_0_3:94148300_0_2:94148359_0_1:94148414_0_2:94148419_0_2:9414…
chr16	94226753	94227200	448	7	Ser1;Ser11;Ser13;Ser14;Ser18;Ser20;Ser4	Ser1:25_29_10;Ser11:1_11_11;Ser13:6_11_11;Ser14:11_17_11;Ser18:7_22_11;Ser20:18_25_12;Ser4:1_14_7	Ser1:94226828_2_2:94226853_3_3:94226858_3_3:94226879_4_4:94226888_4_4:94226895_0_4:94226929_1_1:94227081_3_3:94227100_3_3:94227157_2_2;Ser11:94226828_0_1:94226853_0_1:94226858_0_1:94226879_0_1:94226888_0_1:94226895_1_1:94226987_0_1:94227008_0_1:94227018_0_1:94227081_0_1:94227100_0_1;Ser13:94226828_0_1:94226853_1_1:94226858_1_1:94226879_0_1:94226888_0_1:94226895_0_1:94226929_0_1:94226971_1_1:94226…
chr16	94741765	94742122	358	6	Ser11;Ser12;Ser13;Ser19;Ser6;Ser8	Ser11:4_23_8;Ser12:28_29_7;Ser13:13_21_8;Ser19:15_18_8;Ser6:38_44_9;Ser8:39_42_6	Ser11:94741821_2_2:94741865_0_4:94741887_0_4:94741931_0_5:94741964_0_3:94742020_1_1:94742022_1_1:94742086_0_3;Ser12:94741821_4_4:94741865_5_5:94741887_5_5:94741931_6_6:94741964_4_5:94741995_3_3:94742020_1_1;Ser13:94741821_2_2:94741865_1_4:94741887_2_5:94741931_3_4:94741964_2_2:94741995_2_2:94742020_0_1:94742022_1_1;Ser19:94741821_1_1:94741865_3_3:94741887_3_3:94741931_3_4:94741964_0_2:94741995_3_…
